# Supplementary material for: Nutritional and metabolic process of the dung beetle Phelotrupes auratus depends on the plant ingredients that the herbivores eat
Source: BMC Genomics. 2022 Nov 12;23:751. doi: 10.1186/s12864-022-08982-y (PMC9655807; doi:10.1186/s12864-022-08982-y)
Supplement: Supplementary file 2 — Additional file 2: Supplementary Table 3. Fluctuated transcript list in the midgut between Cape Toi and Nara Park. [file 12864_2022_8982_MOESM2_ESM.xlsx]

## Sheet: rbmg
Transcript_IDs	NCBI_ID (gene annotation)
MSTRG.23487	NP_000844.2
MSTRG.10
MSTRG.62
MSTRG.77
MSTRG.73
MSTRG.101
MSTRG.135
MSTRG.141	XP_016874709.1
MSTRG.141	XP_024304726.1
MSTRG.145
MSTRG.146
MSTRG.156	NP_001361203.1
MSTRG.188
MSTRG.211
MSTRG.208	NP_000992.1
MSTRG.234	NP_057315.3
MSTRG.253
MSTRG.263	NP_001368.2
MSTRG.263	XP_006718966.1
MSTRG.263	XP_016873781.1
MSTRG.306
MSTRG.309
MSTRG.321
MSTRG.324	XP_024302150.1
MSTRG.342
MSTRG.372
MSTRG.391
MSTRG.403
MSTRG.401
MSTRG.404
MSTRG.430
MSTRG.452
MSTRG.449
MSTRG.463
MSTRG.473
MSTRG.509	XP_016877004.1
MSTRG.509	XP_016877009.1
MSTRG.565
MSTRG.562
MSTRG.627	NP_733797.1
MSTRG.632	NP_001278983.1
MSTRG.632	NP_060787.2
MSTRG.634
MSTRG.717	NP_663748.1
MSTRG.721
MSTRG.736
MSTRG.739
MSTRG.796	NP_149062.2
MSTRG.796	XP_006715479.1
MSTRG.796	XP_011533945.1
MSTRG.802
MSTRG.804
MSTRG.851
MSTRG.858
MSTRG.868
MSTRG.889	NP_002906.1
MSTRG.918	NP_612467.1
MSTRG.972	NP_055203.4
MSTRG.1005
MSTRG.1039
MSTRG.1081
MSTRG.1111
MSTRG.1119
MSTRG.1121	NP_001351711.1
MSTRG.1120	XP_005262864.1
MSTRG.1152
MSTRG.1164
MSTRG.1189
MSTRG.1193
MSTRG.1221
MSTRG.1229
MSTRG.1241
MSTRG.1255
MSTRG.1261	XP_011519863.1
MSTRG.1301
MSTRG.1319	NP_000983.1
MSTRG.1322	NP_001374043.1
MSTRG.1384
MSTRG.1383
MSTRG.1401
MSTRG.1407
MSTRG.1443	NP_060182.1
MSTRG.1446
MSTRG.1488
MSTRG.1516	XP_005255916.3
MSTRG.1516	XP_005255918.3
MSTRG.1540	NP_001019.1
MSTRG.1550
MSTRG.1580
MSTRG.1589
MSTRG.1597
MSTRG.1602
MSTRG.1599
MSTRG.1610
MSTRG.1613
MSTRG.1624	NP_001601.1
MSTRG.1685	NP_659198.1
MSTRG.1718	NP_005760.1
MSTRG.1750	NP_008927.1
MSTRG.1757
MSTRG.1813
MSTRG.1810
MSTRG.1824
MSTRG.1834	XP_024304221.1
MSTRG.1880
MSTRG.1889
MSTRG.1912	NP_001628.1
MSTRG.1929
MSTRG.1943
MSTRG.1962
MSTRG.1968
MSTRG.1970
MSTRG.1981
MSTRG.1988
MSTRG.1990
MSTRG.2006
MSTRG.2080	XP_005248106.2
MSTRG.2101	NP_001399.1
MSTRG.2119
MSTRG.2125
MSTRG.2130
MSTRG.2131
MSTRG.2189
MSTRG.2213
MSTRG.2219
MSTRG.2221
MSTRG.2228
MSTRG.2232
MSTRG.2236
MSTRG.2256
MSTRG.2293	NP_001135967.2
MSTRG.2307
MSTRG.2366	XP_016869094.1
MSTRG.2370	NP_065816.2
MSTRG.2420
MSTRG.2483
MSTRG.2489
MSTRG.2494
MSTRG.2495
MSTRG.2497
MSTRG.2533	XP_005245150.1
MSTRG.2544
MSTRG.2577	XP_024304221.1
MSTRG.2579
MSTRG.2588
MSTRG.2591
MSTRG.2595
MSTRG.2596
MSTRG.2620	XP_016868345.1
MSTRG.2625
MSTRG.2645
MSTRG.2697	NP_001292353.1
MSTRG.2697	XP_016857330.1
MSTRG.2700
MSTRG.2704
MSTRG.2736
MSTRG.2740	XP_016868129.1
MSTRG.2752
MSTRG.2770
MSTRG.2774
MSTRG.2786
MSTRG.2800
MSTRG.2844
MSTRG.2917
MSTRG.2880	XP_016882268.1
MSTRG.2889	NP_061326.1
MSTRG.2886	XP_016875693.1
MSTRG.2968	NP_115973.2
MSTRG.2986	NP_057004.1
MSTRG.3002
MSTRG.3010	XP_016881827.1
MSTRG.3006	XP_016885306.1
MSTRG.3028	NP_112495.2
MSTRG.3039	NP_940859.3
MSTRG.3090	NP_001032401.1
MSTRG.3092
MSTRG.3106	XP_011524755.1
MSTRG.3108	NP_001092.1
MSTRG.3111	NP_001353779.1
MSTRG.3136
MSTRG.3137
MSTRG.3155
MSTRG.3164
MSTRG.3204
MSTRG.3231	NP_055252.2
MSTRG.3231	NP_653165.2
MSTRG.3244	NP_653165.2
MSTRG.3245	NP_653165.2
MSTRG.3253	NP_001161354.1
MSTRG.3255	NP_001161354.1
MSTRG.3355	XP_024305498.1
MSTRG.3370
MSTRG.3385	XP_016863673.1
MSTRG.3431	NP_002217.3
MSTRG.3440	NP_149094.3
MSTRG.3462
MSTRG.3464
MSTRG.3508	NP_006423.1
MSTRG.3515	NP_001258.2
MSTRG.3555
MSTRG.3583	XP_011517288.1
MSTRG.3592
MSTRG.3610
MSTRG.3637	NP_001019.1
MSTRG.3663
MSTRG.3673	XP_016873092.1
MSTRG.3685
MSTRG.3704
MSTRG.3747
MSTRG.3781
MSTRG.3784
MSTRG.3789
MSTRG.3795
MSTRG.3824
MSTRG.3825
MSTRG.3832
MSTRG.3840
MSTRG.3857	XP_024304221.1
MSTRG.3862	NP_060827.2
MSTRG.3893
MSTRG.3900	NP_001035937.1
MSTRG.3949	NP_001596.2
MSTRG.3973
MSTRG.3979
MSTRG.3981
MSTRG.3983	XP_024304221.1
MSTRG.4021
MSTRG.4025
MSTRG.4049
MSTRG.4067
MSTRG.4078
MSTRG.4113	XP_024309703.1
MSTRG.4119
MSTRG.4185	NP_736609.2
MSTRG.4200
MSTRG.4201
MSTRG.4225
MSTRG.4228
MSTRG.4231
MSTRG.4263	XP_011543235.1
MSTRG.4263	XP_016863883.1
MSTRG.4277	NP_004720.1
MSTRG.4282
MSTRG.4283
MSTRG.4329
MSTRG.4328
MSTRG.4332
MSTRG.4386
MSTRG.4387
MSTRG.4426
MSTRG.4441
MSTRG.4464	NP_001308633.1
MSTRG.4475
MSTRG.4480
MSTRG.4481
MSTRG.4482
MSTRG.4496	XP_011521840.1
MSTRG.4652
MSTRG.4667
MSTRG.4671
MSTRG.4693
MSTRG.4705
MSTRG.4703
MSTRG.4722
MSTRG.4734
MSTRG.4746
MSTRG.4751
MSTRG.4779	XP_011530198.1
MSTRG.4783
MSTRG.4834	NP_065956.1
MSTRG.4862	NP_005870.2
MSTRG.4863
MSTRG.4868
MSTRG.4869	NP_065956.1
MSTRG.4876	NP_005996.2
MSTRG.4876	XP_016864075.1
MSTRG.4904
MSTRG.4891	XP_011512464.1
MSTRG.4894
MSTRG.4909
MSTRG.4899
MSTRG.4911	XP_016857596.1
MSTRG.4929
MSTRG.4961
MSTRG.4995	NP_001015.1
MSTRG.5002
MSTRG.5018
MSTRG.5020	NP_001337416.1
MSTRG.5028
MSTRG.5038
MSTRG.5056
MSTRG.5062
MSTRG.5093	NP_003002.2
MSTRG.5178
MSTRG.5196
MSTRG.5198
MSTRG.5209	NP_002694.3
MSTRG.5210	NP_006443.1
MSTRG.5247	XP_016877186.1
MSTRG.5258	NP_078995.2
MSTRG.5259
MSTRG.5274	NP_000456.2
MSTRG.5290	NP_001336497.1
MSTRG.5290	NP_006432.1
MSTRG.5295
MSTRG.5306
MSTRG.5325	NP_443155.1
MSTRG.5328
MSTRG.5326	NP_055427.2
MSTRG.5355	NP_001350452.1
MSTRG.5355	NP_002532.2
MSTRG.5355	XP_011513710.1
MSTRG.5375
MSTRG.5376
MSTRG.5379	NP_005495.2
MSTRG.5397
MSTRG.5422
MSTRG.5448
MSTRG.5455
MSTRG.5458
MSTRG.5473	NP_079265.2
MSTRG.5479
MSTRG.5525
MSTRG.5542
MSTRG.5573
MSTRG.5578	NP_001335121.1
MSTRG.5578	XP_011541254.1
MSTRG.5597	NP_001001683.1
MSTRG.5590
MSTRG.5606	NP_001003.1
MSTRG.5613	XP_024304221.1
MSTRG.5617
MSTRG.5624
MSTRG.5672	NP_001309899.1
MSTRG.5760	NP_001186751.1
MSTRG.5760	NP_001186752.1
MSTRG.5760	NP_612485.2
MSTRG.5788
MSTRG.5789	XP_006711058.1
MSTRG.5841
MSTRG.5857	NP_149361.1
MSTRG.5858
MSTRG.5869
MSTRG.5899	NP_002764.1
MSTRG.5899	XP_016864340.1
MSTRG.5919	NP_203528.3
MSTRG.5933
MSTRG.5950
MSTRG.5952
MSTRG.5965
MSTRG.5971
MSTRG.5972
MSTRG.5988	NP_001307637.1
MSTRG.5997
MSTRG.6029	NP_006382.1
MSTRG.6050	NP_001363060.1
MSTRG.6071
MSTRG.6069	NP_001371585.1
MSTRG.6075	NP_001334761.1
MSTRG.6076
MSTRG.6077	NP_001001411.2
MSTRG.6143
MSTRG.6163
MSTRG.6198	NP_036453.1
MSTRG.6193
MSTRG.6252
MSTRG.6254	NP_004102.1
MSTRG.6250
MSTRG.6266
MSTRG.6269
MSTRG.6284
MSTRG.6290	NP_653212.1
MSTRG.6290	XP_016879672.1
MSTRG.6302	NP_055324.2
MSTRG.6334
MSTRG.6349
MSTRG.6351
MSTRG.6453
MSTRG.6456	NP_940859.3
MSTRG.6464
MSTRG.6511
MSTRG.6573
MSTRG.6589	NP_001010852.2
MSTRG.6589	XP_011527346.1
MSTRG.6597
MSTRG.6615
MSTRG.6617
MSTRG.6650	XP_011528599.1
MSTRG.6653
MSTRG.6691
MSTRG.6702	NP_002731.4
MSTRG.6721	NP_060291.2
MSTRG.6821	NP_057279.2
MSTRG.6821	XP_016878222.1
MSTRG.6828
MSTRG.6824
MSTRG.6844	NP_001336851.1
MSTRG.6949	XP_011533134.1
MSTRG.6950
MSTRG.6958
MSTRG.6964
MSTRG.6981	NP_001369623.1
MSTRG.7023	XP_006711329.1
MSTRG.7048
MSTRG.7029
MSTRG.7033	NP_570843.2
MSTRG.7037	NP_001186930.1
MSTRG.7064	NP_031384.1
MSTRG.7067
MSTRG.7079	XP_024303678.1
MSTRG.7080
MSTRG.7082	XP_024303678.1
MSTRG.7089
MSTRG.7121
MSTRG.7127
MSTRG.7170
MSTRG.7184
MSTRG.7189	XP_016861016.1
MSTRG.7196	NP_000977.1
MSTRG.7246	NP_057182.1
MSTRG.7255
MSTRG.7262
MSTRG.7263
MSTRG.7282
MSTRG.7310
MSTRG.7315
MSTRG.7323
MSTRG.7334
MSTRG.7339
MSTRG.7343
MSTRG.7364
MSTRG.7375
MSTRG.7434
MSTRG.7465
MSTRG.7468
MSTRG.7469
MSTRG.7498
MSTRG.7500
MSTRG.7513
MSTRG.7519
MSTRG.7524
MSTRG.7530
MSTRG.7535
MSTRG.7536
MSTRG.7547
MSTRG.7555
MSTRG.7562
MSTRG.7557
MSTRG.7591
MSTRG.7603
MSTRG.7620
MSTRG.7626
MSTRG.7627	NP_740753.1
MSTRG.7641	NP_079425.3
MSTRG.7631
MSTRG.7659
MSTRG.7670
MSTRG.7668	NP_689730.2
MSTRG.7669
MSTRG.7691
MSTRG.7705
MSTRG.7729
MSTRG.7738	NP_689730.2
MSTRG.7811
MSTRG.7832
MSTRG.7854
MSTRG.7858
MSTRG.7894
MSTRG.7923
MSTRG.7937
MSTRG.7945
MSTRG.7972
MSTRG.7986	NP_057292.1
MSTRG.7991
MSTRG.7996
MSTRG.8003
MSTRG.8009	XP_024302570.1
MSTRG.8026
MSTRG.8031
MSTRG.8064	NP_000534.3
MSTRG.8100	NP_067022.1
MSTRG.8103
MSTRG.8132
MSTRG.8185
MSTRG.8203
MSTRG.8209
MSTRG.8235	NP_001242940.1
MSTRG.8262
MSTRG.8263
MSTRG.8266	NP_001354650.1
MSTRG.8281
MSTRG.8302
MSTRG.8305	XP_006722199.1
MSTRG.8305	XP_016880697.1
MSTRG.8340
MSTRG.8335
MSTRG.8349
MSTRG.8353
MSTRG.8370	XP_016875218.1
MSTRG.8396
MSTRG.8419
MSTRG.8418
MSTRG.8450
MSTRG.8466	XP_005249554.1
MSTRG.8466	XP_016867011.1
MSTRG.8476	NP_001814.2
MSTRG.8501
MSTRG.8504
MSTRG.8533
MSTRG.8534	XP_016874709.1
MSTRG.8543
MSTRG.8564	NP_001004127.2
MSTRG.8589
MSTRG.8597	XP_016866325.1
MSTRG.8597	XP_016866326.1
MSTRG.8634
MSTRG.8649
MSTRG.8655
MSTRG.8664
MSTRG.8670
MSTRG.8681
MSTRG.8692
MSTRG.8722
MSTRG.8741
MSTRG.8749
MSTRG.8809	NP_001290046.1
MSTRG.8835	NP_612208.1
MSTRG.8853
MSTRG.8879
MSTRG.8903
MSTRG.8905	XP_024304221.1
MSTRG.8930
MSTRG.8942
MSTRG.8955	NP_001138629.1
MSTRG.8955	NP_005645.1
MSTRG.8982
MSTRG.9013
MSTRG.9034	NP_002630.2
MSTRG.9077
MSTRG.9084
MSTRG.9100
MSTRG.9178
MSTRG.9213	NP_006323.2
MSTRG.9213	NP_057725.1
MSTRG.9217
MSTRG.9284	NP_001350713.1
MSTRG.9366	NP_001792.2
MSTRG.9366	XP_011507490.1
MSTRG.9389
MSTRG.9381
MSTRG.9387
MSTRG.9405	XP_016871728.1
MSTRG.9415
MSTRG.9414
MSTRG.9444
MSTRG.9451
MSTRG.9466
MSTRG.9473
MSTRG.9479
MSTRG.9481	NP_001317224.1
MSTRG.9481	NP_003911.2
MSTRG.9495
MSTRG.9515	NP_378669.1
MSTRG.9529
MSTRG.9572
MSTRG.9573
MSTRG.9577
MSTRG.9579	XP_024304221.1
MSTRG.9642
MSTRG.9643
MSTRG.9650
MSTRG.9653
MSTRG.9673	NP_699197.3
MSTRG.9673	NP_937757.1
MSTRG.9708
MSTRG.9710
MSTRG.9723
MSTRG.9735
MSTRG.9759
MSTRG.9769	NP_000766.2
MSTRG.9772	XP_024307254.1
MSTRG.9780	XP_016882263.1
MSTRG.9783
MSTRG.9786	NP_008922.1
MSTRG.9789
MSTRG.9787	XP_011522693.1
MSTRG.9810
MSTRG.9833	NP_001135765.1
MSTRG.9848	NP_115964.2
MSTRG.9870	XP_016871525.1
MSTRG.9865	NP_001196.2
MSTRG.9892
MSTRG.9893
MSTRG.9889
MSTRG.9918
MSTRG.9921
MSTRG.9942
MSTRG.9943
MSTRG.9936
MSTRG.9966
MSTRG.9967	XP_024307460.1
MSTRG.9968
MSTRG.9977
MSTRG.9983
MSTRG.9984
MSTRG.10002	XP_016882287.1
MSTRG.10003
MSTRG.10004
MSTRG.10079	NP_006205.1
MSTRG.10105
MSTRG.10110	XP_011527346.1
MSTRG.10119
MSTRG.10149
MSTRG.10154	NP_001373540.1
MSTRG.10154	NP_065737.2
MSTRG.10155	XP_005257211.1
MSTRG.10155	XP_011522826.1
MSTRG.10156	NP_001265354.1
MSTRG.10177
MSTRG.10180
MSTRG.10187
MSTRG.10205	NP_001365393.1
MSTRG.10205	NP_005500.4
MSTRG.10226
MSTRG.10234
MSTRG.10244
MSTRG.10261
MSTRG.10262
MSTRG.10263
MSTRG.10280	NP_001356848.1
MSTRG.10299	XP_005271374.1
MSTRG.10321
MSTRG.10323
MSTRG.10345
MSTRG.10398
MSTRG.10408
MSTRG.10439
MSTRG.10525
MSTRG.10599	XP_024305601.1
MSTRG.10602	NP_055866.1
MSTRG.10607	NP_001077377.1
MSTRG.10642	XP_011534264.1
MSTRG.10814	NP_997235.3
MSTRG.10820	XP_005262992.1
MSTRG.10819
MSTRG.10822
MSTRG.10845
MSTRG.10857
MSTRG.10870
MSTRG.10875
MSTRG.10982	XP_024304221.1
MSTRG.10990	NP_008850.1
MSTRG.10995	NP_001068.1
MSTRG.10997	NP_061948.1
MSTRG.11005
MSTRG.11013	NP_001032401.1
MSTRG.11013	XP_011539175.1
MSTRG.11038
MSTRG.11047
MSTRG.11052
MSTRG.11118
MSTRG.11124	NP_000851.2
MSTRG.11148
MSTRG.11156
MSTRG.11185	YP_003024032.1
MSTRG.11187
MSTRG.11189	YP_003024028.1
MSTRG.11191
MSTRG.11192
MSTRG.11217
MSTRG.11218
MSTRG.11255
MSTRG.11275	NP_001193728.1
MSTRG.11275	NP_001303247.1
MSTRG.11334
MSTRG.11283	NP_478059.1
MSTRG.11321	NP_001275901.1
MSTRG.11320
MSTRG.11340
MSTRG.11343	NP_001243023.1
MSTRG.11363	NP_001243731.1
MSTRG.11368
MSTRG.11380
MSTRG.11395
MSTRG.11399
MSTRG.11403
MSTRG.11430	NP_001336277.1
MSTRG.11430	NP_009129.1
MSTRG.11437
MSTRG.11446	NP_065171.2
MSTRG.11498
MSTRG.11501
MSTRG.11524
MSTRG.11534
MSTRG.11536	NP_001185736.1
MSTRG.11597
MSTRG.11609
MSTRG.11630
MSTRG.11633
MSTRG.11650
MSTRG.11654
MSTRG.11656
MSTRG.11711	XP_005267411.1
MSTRG.11711	XP_016863766.1
MSTRG.11704
MSTRG.11728	NP_057110.3
MSTRG.11725
MSTRG.11738
MSTRG.11769
MSTRG.11775
MSTRG.11812
MSTRG.11813	NP_061178.1
MSTRG.11875
MSTRG.11935
MSTRG.11943
MSTRG.11955	NP_005754.2
MSTRG.12000
MSTRG.12045
MSTRG.12074
MSTRG.12077	NP_112215.1
MSTRG.12082	NP_001026913.1
MSTRG.12094
MSTRG.12111
MSTRG.12112
MSTRG.12123
MSTRG.12125
MSTRG.12145
MSTRG.12147
MSTRG.12149
MSTRG.12156
MSTRG.12179	NP_061147.1
MSTRG.12188
MSTRG.12193
MSTRG.12199
MSTRG.12195
MSTRG.12200
MSTRG.12221
MSTRG.12229
MSTRG.12296
MSTRG.12307	XP_024308643.1
MSTRG.12308	XP_024308643.1
MSTRG.12310	XP_024308643.1
MSTRG.12313
MSTRG.12335
MSTRG.12370	XP_016871864.1
MSTRG.12378
MSTRG.12403
MSTRG.12418
MSTRG.12430
MSTRG.12431
MSTRG.12448
MSTRG.12471	NP_002229.1
MSTRG.12502
MSTRG.12516
MSTRG.12543
MSTRG.12555
MSTRG.12572
MSTRG.12617
MSTRG.12620
MSTRG.12624
MSTRG.12656
MSTRG.12773
MSTRG.12803
MSTRG.12804
MSTRG.12857
MSTRG.12879
MSTRG.12890
MSTRG.12907
MSTRG.12948
MSTRG.12956	NP_001050.1
MSTRG.12973
MSTRG.12978
MSTRG.12995
MSTRG.13011
MSTRG.13023
MSTRG.13033
MSTRG.13098
MSTRG.13099	NP_003456.1
MSTRG.13108	NP_775897.3
MSTRG.13108	XP_024306479.1
MSTRG.13162
MSTRG.13168
MSTRG.13177
MSTRG.13184	NP_777572.2
MSTRG.13195	XP_024304221.1
MSTRG.13193
MSTRG.13194
MSTRG.13208	NP_777572.2
MSTRG.13216
MSTRG.13217
MSTRG.13222
MSTRG.13266	NP_001376400.1
MSTRG.13300	XP_005265767.1
MSTRG.13300	XP_016864340.1
MSTRG.13303
MSTRG.13365
MSTRG.13448
MSTRG.13454
MSTRG.13456
MSTRG.13457
MSTRG.13465	NP_001157828.1
MSTRG.13476
MSTRG.13504
MSTRG.13541
MSTRG.13542
MSTRG.13548	XP_016856544.1
MSTRG.13584	NP_006004.3
MSTRG.13599
MSTRG.13611
MSTRG.13628
MSTRG.13658	NP_001373898.1
MSTRG.13679	NP_004251.4
MSTRG.13679	XP_016869485.1
MSTRG.13684	NP_001284543.1
MSTRG.13684	NP_001337470.1
MSTRG.13683
MSTRG.13712
MSTRG.13784
MSTRG.13809	NP_001189784.1
MSTRG.13809	NP_001278758.1
MSTRG.13809	NP_059488.2
MSTRG.13817
MSTRG.13888
MSTRG.13904	NP_006280.3
MSTRG.13904	NP_055874.2
MSTRG.13907
MSTRG.13940	NP_115704.1
MSTRG.13940	XP_011542604.1
MSTRG.13940	XP_016858032.1
MSTRG.13956
MSTRG.13962
MSTRG.13965
MSTRG.13978
MSTRG.14016
MSTRG.14047
MSTRG.14056
MSTRG.14186
MSTRG.14184
MSTRG.14202	XP_005265401.1
MSTRG.14206
MSTRG.14212
MSTRG.14224
MSTRG.14232
MSTRG.14233
MSTRG.14257
MSTRG.14275
MSTRG.14297
MSTRG.14298
MSTRG.14314	NP_077284.2
MSTRG.14310
MSTRG.14327
MSTRG.14332
MSTRG.14333
MSTRG.14382	NP_001271188.1
MSTRG.14382	NP_057279.2
MSTRG.14393
MSTRG.14424
MSTRG.14429
MSTRG.14433
MSTRG.14448
MSTRG.14484	NP_219488.1
MSTRG.14487
MSTRG.14496	NP_008893.1
MSTRG.14504
MSTRG.14518
MSTRG.14542
MSTRG.14557
MSTRG.14580	NP_542119.1
MSTRG.14579
MSTRG.14582
MSTRG.14636	XP_016873092.1
MSTRG.14636	XP_024304221.1
MSTRG.14694
MSTRG.14697
MSTRG.14708
MSTRG.14717
MSTRG.14720	NP_005054.3
MSTRG.14725	NP_005054.3
MSTRG.14744	NP_068744.1
MSTRG.14752	NP_001269648.1
MSTRG.14752	NP_001269649.1
MSTRG.14752	NP_001269651.1
MSTRG.14752	NP_068744.1
MSTRG.14766
MSTRG.14785
MSTRG.14847
MSTRG.14852
MSTRG.14854
MSTRG.14865
MSTRG.14871
MSTRG.14880
MSTRG.14948
MSTRG.14982
MSTRG.15021	NP_055524.3
MSTRG.15026	XP_016866638.1
MSTRG.15061	NP_683725.1
MSTRG.15066
MSTRG.15071	NP_597998.1
MSTRG.15116
MSTRG.15147
MSTRG.15152
MSTRG.15161
MSTRG.15183	NP_663306.1
MSTRG.15206	XP_024304050.1
MSTRG.15218	XP_011542463.1
MSTRG.15259	NP_000277.1
MSTRG.15277
MSTRG.15288
MSTRG.15345
MSTRG.15382
MSTRG.15395
MSTRG.15398
MSTRG.15402
MSTRG.15421
MSTRG.15420
MSTRG.15426
MSTRG.15427
MSTRG.15450	NP_001006.1
MSTRG.15458	NP_060281.2
MSTRG.15463
MSTRG.15547	NP_001354915.1
MSTRG.15586
MSTRG.15588	NP_001186704.1
MSTRG.15590
MSTRG.15591
MSTRG.15592
MSTRG.15605	XP_024304221.1
MSTRG.15641	XP_011513319.1
MSTRG.15685	NP_149977.2
MSTRG.15697
MSTRG.15699
MSTRG.15704
MSTRG.15728
MSTRG.15757
MSTRG.15758
MSTRG.15771
MSTRG.15772
MSTRG.15783	YP_003024027.1
MSTRG.15784	YP_003024028.1
MSTRG.15786
MSTRG.15787
MSTRG.15788	YP_003024035.1
MSTRG.15828
MSTRG.15827
MSTRG.15845	NP_001269543.1
MSTRG.15855
MSTRG.15858	XP_024304109.1
MSTRG.15893
MSTRG.15898
MSTRG.15925
MSTRG.15938
MSTRG.15939
MSTRG.15955
MSTRG.15968
MSTRG.15967
MSTRG.16077
MSTRG.16110
MSTRG.16174	XP_011524861.1
MSTRG.16176
MSTRG.16184
MSTRG.16186
MSTRG.16200
MSTRG.16214
MSTRG.16215
MSTRG.16228
MSTRG.16321
MSTRG.16357	XP_016868510.1
MSTRG.16370	NP_075555.1
MSTRG.16375
MSTRG.16386	NP_001185863.1
MSTRG.16386	NP_001337447.1
MSTRG.16392
MSTRG.16393
MSTRG.16394	NP_001003795.1
MSTRG.16389
MSTRG.16397
MSTRG.16401
MSTRG.16411
MSTRG.16415
MSTRG.16424
MSTRG.16443
MSTRG.16468	NP_699197.3
MSTRG.16468	XP_005274397.1
MSTRG.16482
MSTRG.16500
MSTRG.16534
MSTRG.16530
MSTRG.16533	NP_892116.2
MSTRG.16607	NP_056379.1
MSTRG.16762
MSTRG.16763
MSTRG.16770
MSTRG.16779
MSTRG.16804
MSTRG.16803
MSTRG.16819	XP_011529157.1
MSTRG.16838	NP_001257903.1
MSTRG.16848	XP_005267342.1
MSTRG.16880
MSTRG.16905
MSTRG.16942
MSTRG.16945	NP_689596.4
MSTRG.16944	NP_005876.2
MSTRG.16965
MSTRG.17001
MSTRG.17004
MSTRG.17013
MSTRG.17061
MSTRG.17091
MSTRG.17096
MSTRG.17097
MSTRG.17115
MSTRG.17127
MSTRG.17128	XP_024302966.1
MSTRG.17131
MSTRG.17133
MSTRG.17138
MSTRG.17141
MSTRG.17163	XP_006715749.1
MSTRG.17164	NP_055628.1
MSTRG.17169
MSTRG.17178
MSTRG.17205	NP_065816.2
MSTRG.17257	NP_001076804.1
MSTRG.17258
MSTRG.17267
MSTRG.17269
MSTRG.17276
MSTRG.17327
MSTRG.17355
MSTRG.17350
MSTRG.17358
MSTRG.17364
MSTRG.17365
MSTRG.17405
MSTRG.17423
MSTRG.17438	NP_778224.1
MSTRG.17475	XP_006714407.1
MSTRG.17475	XP_011530624.1
MSTRG.17475	XP_016864185.1
MSTRG.17466
MSTRG.17505
MSTRG.17536
MSTRG.17537
MSTRG.17538
MSTRG.17540	NP_775897.3
MSTRG.17542
MSTRG.17556
MSTRG.17561
MSTRG.17577
MSTRG.17576
MSTRG.17655
MSTRG.17673
MSTRG.17674
MSTRG.17676
MSTRG.17700	NP_001128529.2
MSTRG.17700	NP_570843.2
MSTRG.17719
MSTRG.17727	XP_005262262.1
MSTRG.17741
MSTRG.17758	XP_024304477.1
MSTRG.17761	NP_000981.1
MSTRG.17768
MSTRG.17777
MSTRG.17781
MSTRG.17786
MSTRG.17823	XP_024304221.1
MSTRG.17822	XP_024304221.1
MSTRG.17821
MSTRG.17830
MSTRG.17872
MSTRG.17887	NP_997235.3
MSTRG.17895
MSTRG.17918	NP_001136272.1
MSTRG.17917	NP_001278938.1
MSTRG.17911
MSTRG.17914
MSTRG.17949
MSTRG.17956
MSTRG.17970
MSTRG.17973
MSTRG.18031	XP_024304221.1
MSTRG.18048	NP_878272.1
MSTRG.18079	XP_011517808.1
MSTRG.18091	XP_011521893.1
MSTRG.18115	NP_001273445.1
MSTRG.18114
MSTRG.18117
MSTRG.18170	XP_011537885.1
MSTRG.18173
MSTRG.18244
MSTRG.18254
MSTRG.18261
MSTRG.18283
MSTRG.18281
MSTRG.18296
MSTRG.18315
MSTRG.18318
MSTRG.18374
MSTRG.18375
MSTRG.18382	NP_149116.2
MSTRG.18382	XP_011534506.1
MSTRG.18387
MSTRG.18403
MSTRG.18404
MSTRG.18452
MSTRG.18476
MSTRG.18478
MSTRG.18473
MSTRG.18484	XP_024302116.1
MSTRG.18507
MSTRG.18517	XP_011527346.1
MSTRG.18620
MSTRG.18642	NP_003123.2
MSTRG.18666
MSTRG.18675	XP_016872024.1
MSTRG.18680	NP_085116.2
MSTRG.18680	XP_011525252.1
MSTRG.18708	XP_024306256.1
MSTRG.18733
MSTRG.18735
MSTRG.18797	NP_001309899.1
MSTRG.18806
MSTRG.18810
MSTRG.18820	NP_612485.2
MSTRG.18853	NP_775751.1
MSTRG.18860	NP_000756.3
MSTRG.18860	NP_001243426.2
MSTRG.18862
MSTRG.18873
MSTRG.18878
MSTRG.18879
MSTRG.18880
MSTRG.18881
MSTRG.18882
MSTRG.18906
MSTRG.18937
MSTRG.18955
MSTRG.18978	XP_016867602.1
MSTRG.18983	NP_060922.2
MSTRG.18999
MSTRG.19001
MSTRG.19038
MSTRG.19040
MSTRG.19063
MSTRG.19070	NP_071407.4
MSTRG.19078	NP_004720.1
MSTRG.19114
MSTRG.19124
MSTRG.19135
MSTRG.19139
MSTRG.19151	NP_001273611.1
MSTRG.19156
MSTRG.19173
MSTRG.19249
MSTRG.19275	XP_024306612.1
MSTRG.19353
MSTRG.19380	NP_001137157.1
MSTRG.19404
MSTRG.19460	NP_060868.2
MSTRG.19460	NP_758952.4
MSTRG.19460	XP_011519343.1
MSTRG.19485
MSTRG.19519
MSTRG.19521
MSTRG.19526
MSTRG.19529
MSTRG.19574
MSTRG.19600
MSTRG.19654
MSTRG.19647
MSTRG.19679
MSTRG.19695
MSTRG.19705	NP_001163885.1
MSTRG.19701
MSTRG.19713	XP_024304221.1
MSTRG.19718
MSTRG.19730
MSTRG.19747
MSTRG.19787
MSTRG.19791	NP_001375008.1
MSTRG.19795
MSTRG.19829
MSTRG.19844
MSTRG.19841
MSTRG.19862
MSTRG.19870
MSTRG.19886
MSTRG.19915
MSTRG.19931
MSTRG.19933	XP_011512887.1
MSTRG.19942
MSTRG.19943	NP_689625.2
MSTRG.19943	XP_011525997.1
MSTRG.19945
MSTRG.19972
MSTRG.19975
MSTRG.19980
MSTRG.19995	XP_005269337.1
MSTRG.20002
MSTRG.20009	XP_016873092.1
MSTRG.20015	YP_003024027.1
MSTRG.20017
MSTRG.20018
MSTRG.20019
MSTRG.20020	YP_003024032.1
MSTRG.20023
MSTRG.20024
MSTRG.20030	NP_066267.2
MSTRG.20045	XP_011530322.1
MSTRG.20045	XP_024309845.1
MSTRG.20048
MSTRG.20065
MSTRG.20067
MSTRG.20082
MSTRG.20085
MSTRG.20088
MSTRG.20107	NP_775903.3
MSTRG.20111
MSTRG.20118	NP_689808.2
MSTRG.20164
MSTRG.20165
MSTRG.20192
MSTRG.20229
MSTRG.20260
MSTRG.20278
MSTRG.20309
MSTRG.20314
MSTRG.20329
MSTRG.20330
MSTRG.20405
MSTRG.20406	XP_005270565.1
MSTRG.20422
MSTRG.20425
MSTRG.20427
MSTRG.20429
MSTRG.20439
MSTRG.20440
MSTRG.20452	NP_296374.1
MSTRG.20462
MSTRG.20477	XP_024309677.1
MSTRG.20478
MSTRG.20488
MSTRG.20527
MSTRG.20617	XP_011520058.1
MSTRG.20605	NP_001276093.1
MSTRG.20605	XP_016860601.1
MSTRG.20615
MSTRG.20668
MSTRG.20671
MSTRG.20711
MSTRG.20719
MSTRG.20737
MSTRG.20746
MSTRG.20751
MSTRG.20749
MSTRG.20755
MSTRG.20787	NP_787068.3
MSTRG.20790	NP_001374491.1
MSTRG.20801
MSTRG.20802
MSTRG.20832
MSTRG.20835
MSTRG.20836	XP_016882753.1
MSTRG.20889
MSTRG.20918
MSTRG.20924
MSTRG.20926	NP_001316525.1
MSTRG.20926	NP_001332911.1
MSTRG.20968	XP_024303762.1
MSTRG.21013	NP_525125.2
MSTRG.21038
MSTRG.21058	NP_001307799.1
MSTRG.21058	NP_958928.1
MSTRG.21058	NP_997231.1
MSTRG.21058	XP_005256698.1
MSTRG.21131	NP_060055.2
MSTRG.21167
MSTRG.21224	XP_024308643.1
MSTRG.21232
MSTRG.21260
MSTRG.21261
MSTRG.21271
MSTRG.21283
MSTRG.21296
MSTRG.21336	NP_000161.2
MSTRG.21351	XP_024304204.1
MSTRG.21369
MSTRG.21377	XP_005267839.1
MSTRG.21391
MSTRG.21418	NP_001284652.1
MSTRG.21419	XP_005267839.1
MSTRG.21497
MSTRG.21606
MSTRG.21664
MSTRG.21680
MSTRG.21706	NP_775808.4
MSTRG.21745
MSTRG.21751
MSTRG.21782
MSTRG.21845
MSTRG.21852
MSTRG.21855
MSTRG.21903
MSTRG.21929
MSTRG.21930
MSTRG.21963
MSTRG.21964
MSTRG.21976	NP_001189784.1
MSTRG.21976	NP_001278758.1
MSTRG.21976	NP_001278759.1
MSTRG.21976	NP_059488.2
MSTRG.21976	NP_476437.1
MSTRG.22042	NP_005151.2
MSTRG.22060
MSTRG.22058	XP_016865961.1
MSTRG.22056
MSTRG.22064
MSTRG.22065	NP_938079.1
MSTRG.22152
MSTRG.22181
MSTRG.22208	NP_689769.2
MSTRG.22222
MSTRG.22227	XP_011539514.1
MSTRG.22233
MSTRG.22249
MSTRG.22282	NP_001067.2
MSTRG.22282	NP_777574.2
MSTRG.22286	NP_001185736.1
MSTRG.22299
MSTRG.22356	NP_001354915.1
MSTRG.22368	NP_001354915.1
MSTRG.22433	XP_005245126.1
MSTRG.22462
MSTRG.22470
MSTRG.22480
MSTRG.22482
MSTRG.22500
MSTRG.22503
MSTRG.22521
MSTRG.22544
MSTRG.22564	NP_055252.2
MSTRG.22568
MSTRG.22580
MSTRG.22586
MSTRG.22607
MSTRG.22610
MSTRG.22614
MSTRG.22620
MSTRG.22624	NP_000980.1
MSTRG.22645
MSTRG.22666
MSTRG.22696	NP_057370.1
MSTRG.22736	NP_001278789.1
MSTRG.22736	XP_016856609.1
MSTRG.22736	XP_016856610.1
MSTRG.22735	NP_001189784.1
MSTRG.22751
MSTRG.22768
MSTRG.22800
MSTRG.22841	NP_057260.3
MSTRG.22849
MSTRG.22851
MSTRG.22863	NP_006453.1
MSTRG.22880
MSTRG.22892	XP_011521840.1
MSTRG.22899	NP_001026913.1
MSTRG.22909
MSTRG.22915
MSTRG.22919	NP_001381612.1
MSTRG.22927
MSTRG.22941	XP_016882571.1
MSTRG.22986
MSTRG.23011
MSTRG.23031
MSTRG.23080	NP_000933.1
MSTRG.23113	NP_001012.1
MSTRG.23130
MSTRG.23155
MSTRG.23156
MSTRG.23175
MSTRG.23176
MSTRG.23192
MSTRG.23224
MSTRG.23265
MSTRG.23291
MSTRG.23295
MSTRG.23300
MSTRG.23313	NP_001311.3
MSTRG.23319	NP_115604.1
MSTRG.23319	XP_016875114.1
MSTRG.23330
MSTRG.23349
MSTRG.23354
MSTRG.23362	XP_016885270.1
MSTRG.23361
MSTRG.23367
MSTRG.23382	NP_001351711.1
MSTRG.23380	NP_001351711.1
MSTRG.23397
MSTRG.23410
MSTRG.23448
MSTRG.23459
MSTRG.23480
MSTRG.23509
MSTRG.23508
MSTRG.23516
MSTRG.23517
MSTRG.23522	NP_001090.2
MSTRG.23522	NP_001127666.1
MSTRG.23522	NP_001128360.1
MSTRG.23522	NP_001278966.1
MSTRG.23522	XP_011511248.1
MSTRG.23550
MSTRG.23575
MSTRG.23588	NP_002517.1
MSTRG.23604
MSTRG.23615	XP_016874709.1
MSTRG.23615	XP_016874716.1
MSTRG.23615	XP_024304726.1
MSTRG.23616
MSTRG.23619
MSTRG.23623
MSTRG.23653	XP_024309979.1
MSTRG.23661
MSTRG.23690	NP_776251.2
MSTRG.23704
MSTRG.23713
MSTRG.23728
MSTRG.23756
MSTRG.23762
MSTRG.23782
MSTRG.23820
MSTRG.23823
MSTRG.23849
MSTRG.23861
MSTRG.23873
MSTRG.23882
MSTRG.23900
MSTRG.23916
MSTRG.23928	XP_024308862.1
MSTRG.23928	XP_024308864.1
MSTRG.23938
MSTRG.23989
MSTRG.24002
MSTRG.24009
MSTRG.24017
MSTRG.24043
MSTRG.24054	NP_997235.3
MSTRG.24054	XP_016863526.1
MSTRG.24132	NP_439896.1
MSTRG.24132	XP_024302090.1
MSTRG.24144
MSTRG.24147	XP_016861016.1
MSTRG.24145
MSTRG.24164
MSTRG.24178
MSTRG.24185
MSTRG.24199
MSTRG.24213
MSTRG.24231
MSTRG.24257
MSTRG.24316	NP_778224.1
MSTRG.24350
MSTRG.24354
MSTRG.24358
MSTRG.24363
MSTRG.24373
MSTRG.24392
MSTRG.24405
MSTRG.24471	NP_001185736.1
MSTRG.24472
MSTRG.24527
MSTRG.24543
MSTRG.24570	XP_024304221.1
MSTRG.24571
MSTRG.24572
MSTRG.24574
MSTRG.24576
MSTRG.24580
MSTRG.24628
MSTRG.24618
MSTRG.24621
MSTRG.24669
MSTRG.24673	NP_002071.2
MSTRG.24696	NP_001185.3
MSTRG.24696	NP_005468.1
MSTRG.24696	NP_065948.1
MSTRG.24696	NP_066550.2
MSTRG.24700	NP_056009.1
MSTRG.24692	XP_024307256.1
MSTRG.24710	XP_011522561.1
MSTRG.24711
MSTRG.24712
MSTRG.24717
MSTRG.24718
MSTRG.24730
MSTRG.24786	NP_001343945.1
MSTRG.24802	XP_016871864.1
MSTRG.24840
MSTRG.24910
MSTRG.24935	NP_000984.1
MSTRG.24936
MSTRG.24942
MSTRG.24999
MSTRG.25007	XP_006721658.1
MSTRG.25023
MSTRG.25048
MSTRG.25056
MSTRG.25066
MSTRG.25083
MSTRG.25137
MSTRG.25166
MSTRG.25170
MSTRG.25187	XP_024304221.1
MSTRG.25231
MSTRG.25234
MSTRG.25235
MSTRG.25242	NP_001128360.1
MSTRG.25243
MSTRG.25255
MSTRG.25268
MSTRG.25275	XP_016874709.1
MSTRG.25275	XP_024304726.1
MSTRG.25348
MSTRG.25349	XP_011520386.1
MSTRG.25350
MSTRG.25383
MSTRG.25384
MSTRG.25393
MSTRG.25407	XP_016864454.1
MSTRG.25412
MSTRG.25421
MSTRG.25445
MSTRG.25452
MSTRG.25453
MSTRG.25458	NP_001362921.1
MSTRG.25613
MSTRG.25646
MSTRG.25673	NP_003487.1
MSTRG.25722
MSTRG.25728
MSTRG.25735
MSTRG.25748
MSTRG.25746	NP_001850.1
MSTRG.25749
MSTRG.25754
MSTRG.25756	NP_001850.1
MSTRG.25760
MSTRG.25765	NP_001016.1
MSTRG.25774
MSTRG.25785	NP_689928.3
MSTRG.25798
MSTRG.25812
MSTRG.25821
MSTRG.25832	XP_016873092.1
MSTRG.25832	XP_024304221.1
MSTRG.25837
MSTRG.25879
MSTRG.25899
MSTRG.25923
MSTRG.25947
MSTRG.25954	NP_001153566.1
MSTRG.25954	NP_060943.1
MSTRG.25955
MSTRG.25960
MSTRG.25990
MSTRG.25996	XP_006713357.1
MSTRG.26026
MSTRG.26029	XP_011535309.1
MSTRG.26068	XP_011521226.1
MSTRG.26102	NP_001274688.1
MSTRG.26101	NP_001838.2
MSTRG.26111
MSTRG.26129	NP_065956.1
MSTRG.26129	XP_024307106.1
MSTRG.26153
MSTRG.26154
MSTRG.26156	NP_689654.1
MSTRG.26204
MSTRG.26252	NP_001368853.1
MSTRG.26262
MSTRG.26280
MSTRG.26307
MSTRG.26315
MSTRG.26325	NP_067000.1
MSTRG.26353	XP_011534264.1
MSTRG.26356	NP_001245261.1
MSTRG.26387	XP_011519431.1
MSTRG.26392
MSTRG.26440	NP_689656.2
MSTRG.26457
MSTRG.26462
MSTRG.26472
MSTRG.26491
MSTRG.26496
MSTRG.26497
MSTRG.26504	NP_001128360.1
MSTRG.26505
MSTRG.26500	YP_003024038.1
MSTRG.26501	YP_003024032.1
MSTRG.26552
MSTRG.26575
MSTRG.26577
MSTRG.26578	NP_689529.1
MSTRG.26581
MSTRG.26595
MSTRG.26618	XP_016866326.1
MSTRG.26642
MSTRG.26690	NP_003324.1
MSTRG.26708	XP_024303199.1
MSTRG.26714
MSTRG.26724
MSTRG.26726	NP_001307607.1
MSTRG.26742
MSTRG.26746
MSTRG.26735
MSTRG.26770
MSTRG.26816
MSTRG.26817
MSTRG.26954
MSTRG.26957
MSTRG.26959
MSTRG.26980	NP_001015882.2
MSTRG.27023	NP_001073923.1
MSTRG.27055
MSTRG.27053
MSTRG.27051
MSTRG.27095	NP_001341233.1
MSTRG.27125
MSTRG.27150
MSTRG.27155	XP_024304221.1
MSTRG.27180
MSTRG.27182
MSTRG.27198
MSTRG.27209	XP_011515352.1
MSTRG.27211
MSTRG.27248	NP_000512.2
MSTRG.27306
MSTRG.27368
MSTRG.27369
MSTRG.27355
MSTRG.27356
MSTRG.27365
MSTRG.27366
MSTRG.27367
MSTRG.27379	XP_024308864.1
MSTRG.27379	XP_024308867.1
MSTRG.27370
MSTRG.27371
MSTRG.27389
MSTRG.27401
MSTRG.27432	XP_011514298.1
MSTRG.27445	NP_110407.2
MSTRG.27455	NP_006473.2
MSTRG.27521	NP_001099040.1
MSTRG.27522	XP_006717546.1
MSTRG.27536	XP_011541795.1
MSTRG.27548	NP_001273755.1
MSTRG.27548	NP_056498.1
MSTRG.27549	NP_001338932.1
MSTRG.27651	NP_060055.2
MSTRG.27673
MSTRG.27677
MSTRG.27700
MSTRG.27722	NP_001290182.1
MSTRG.27726
MSTRG.27743
MSTRG.27744	NP_077016.3
MSTRG.27760	XP_016865088.1
MSTRG.27803	XP_011507422.1
MSTRG.27815
MSTRG.27808	NP_002284.3
MSTRG.27836
MSTRG.27837	XP_016860270.1
MSTRG.27839
MSTRG.27855
MSTRG.27860	NP_001116291.1
MSTRG.27867
MSTRG.27875
MSTRG.27954	NP_995322.1
MSTRG.27978	NP_002159.2
MSTRG.27967
MSTRG.27968
MSTRG.27989	NP_001240759.1
MSTRG.27989	XP_016869771.1
MSTRG.27991	NP_004847.2
MSTRG.27991	NP_005724.1
MSTRG.28040
MSTRG.28030	NP_055601.2
MSTRG.28049
MSTRG.28050
MSTRG.28052
MSTRG.28058
MSTRG.28063
MSTRG.28082	NP_061877.1
MSTRG.28077
MSTRG.28112
MSTRG.28113	XP_011543868.1
MSTRG.28150
MSTRG.28157
MSTRG.28172
MSTRG.28175
MSTRG.28186	XP_011511925.1
MSTRG.28186	XP_011515440.1
MSTRG.28251
MSTRG.28262	XP_016877665.1
MSTRG.28306	XP_005263277.1
MSTRG.28318
MSTRG.28319
MSTRG.28315
MSTRG.28355
MSTRG.28358
MSTRG.28390
MSTRG.28400
MSTRG.28402
MSTRG.28403
MSTRG.28442
MSTRG.28446
MSTRG.28454
MSTRG.28462
MSTRG.28484
MSTRG.28485	NP_001229247.1
MSTRG.28479
MSTRG.28502
MSTRG.28504
MSTRG.28480
MSTRG.28482
MSTRG.28508
MSTRG.28513
MSTRG.28529
MSTRG.28595
MSTRG.28579	NP_110443.3
MSTRG.28611
MSTRG.28617	XP_024304121.1
MSTRG.28635
MSTRG.28645
MSTRG.28646
MSTRG.28716
MSTRG.28745
MSTRG.28756
MSTRG.28820
MSTRG.28855
MSTRG.28950
MSTRG.28951
MSTRG.28956
MSTRG.28995
MSTRG.28997
MSTRG.29017
MSTRG.29021
MSTRG.29077
MSTRG.29106	XP_024304221.1
MSTRG.56
MSTRG.143
MSTRG.1198
MSTRG.1422
MSTRG.1738
MSTRG.2296
MSTRG.2380
MSTRG.2381
MSTRG.2771
MSTRG.3500	XP_016873092.1
MSTRG.3574
MSTRG.3852
MSTRG.4205
MSTRG.4307
MSTRG.4840
MSTRG.5043
MSTRG.5118
MSTRG.5614
MSTRG.5810
MSTRG.6279
MSTRG.6391
MSTRG.6423
MSTRG.6428
MSTRG.6465	NP_006579.2
MSTRG.6538
MSTRG.6827
MSTRG.7061
MSTRG.7135
MSTRG.7868
MSTRG.8146
MSTRG.8246
MSTRG.8728
MSTRG.8821
MSTRG.9022
MSTRG.9184
MSTRG.9188
MSTRG.9969
MSTRG.10185
MSTRG.10622
MSTRG.10809	XP_011512590.1
MSTRG.11126
MSTRG.11305
MSTRG.12495
MSTRG.12499
MSTRG.12592
MSTRG.13063
MSTRG.13360
MSTRG.13906
MSTRG.13995
MSTRG.14088
MSTRG.14280
MSTRG.14559
MSTRG.14907
MSTRG.15211
MSTRG.15800
MSTRG.15876
MSTRG.15974
MSTRG.15979
MSTRG.16073
MSTRG.16181
MSTRG.16633
MSTRG.17011
MSTRG.17168
MSTRG.17204
MSTRG.17207
MSTRG.17494
MSTRG.17703
MSTRG.17850
MSTRG.18062
MSTRG.18544
MSTRG.18938
MSTRG.19268
MSTRG.20084
MSTRG.20186
MSTRG.20411
MSTRG.20423
MSTRG.20438
MSTRG.20455
MSTRG.20726
MSTRG.21133
MSTRG.21176
MSTRG.21356
MSTRG.21610
MSTRG.21728
MSTRG.22052
MSTRG.22047
MSTRG.22706
MSTRG.22752
MSTRG.22753
MSTRG.23276
MSTRG.23532
MSTRG.23538
MSTRG.23856
MSTRG.24635
MSTRG.24648
MSTRG.25200
MSTRG.25205
MSTRG.25849
MSTRG.25863
MSTRG.25956
MSTRG.26240
MSTRG.26394
MSTRG.27827
MSTRG.28275
MSTRG.28894
