# Supplementary material for: Nutritional and metabolic process of the dung beetle Phelotrupes auratus depends on the plant ingredients that the herbivores eat
Source: BMC Genomics. 2022 Nov 12;23:751. doi: 10.1186/s12864-022-08982-y (PMC9655807; doi:10.1186/s12864-022-08982-y)
Supplement: Supplementary file 3 — Additional file 3: Supplementary Table 4. Fluctuated transcript list in the fat body between Cape Toi and Nara Park. [file 12864_2022_8982_MOESM3_ESM.xlsx]

## Sheet: rbfb
Transcript_ID	NCBI_ID (gene annotation)
MSTRG.14420	NP_000844.2
MSTRG.6358	NP_001350632.1
MSTRG.16460	NP_055300.1
MSTRG.10002	XP_016882287.1
MSTRG.10003
MSTRG.10004
MSTRG.10016
MSTRG.10030
MSTRG.10035
MSTRG.10037
MSTRG.10040	NP_001333827.1
MSTRG.10043	XP_006723901.1
MSTRG.10043	XP_016883467.1
MSTRG.10043	XP_016883469.1
MSTRG.10047
MSTRG.10052
MSTRG.10090	XP_016875114.1
MSTRG.101
MSTRG.10119
MSTRG.10131
MSTRG.10149
MSTRG.10154	NP_001373540.1
MSTRG.10154	NP_065737.2
MSTRG.10155	XP_005257211.1
MSTRG.10155	XP_011522826.1
MSTRG.10177
MSTRG.10180
MSTRG.10187
MSTRG.10192
MSTRG.10241	NP_057086.2
MSTRG.10252	XP_006713092.1
MSTRG.10252	XP_006713093.1
MSTRG.10252	XP_006713094.1
MSTRG.10309
MSTRG.10323
MSTRG.10330
MSTRG.10333	NP_919248.1
MSTRG.1034
MSTRG.10341
MSTRG.10353
MSTRG.10378
MSTRG.10381
MSTRG.10383
MSTRG.10388
MSTRG.10389
MSTRG.1039
MSTRG.10392
MSTRG.10394
MSTRG.10401
MSTRG.10421
MSTRG.10439
MSTRG.10447
MSTRG.10458
MSTRG.1047
MSTRG.10470	NP_736609.2
MSTRG.10479
MSTRG.10485
MSTRG.10486
MSTRG.10488
MSTRG.10489
MSTRG.10509
MSTRG.10515
MSTRG.10524
MSTRG.10527
MSTRG.10541
MSTRG.10544
MSTRG.10545
MSTRG.10546
MSTRG.10547
MSTRG.10549
MSTRG.10551
MSTRG.10553
MSTRG.10591
MSTRG.10595
MSTRG.10599	XP_024305601.1
MSTRG.10606	NP_001077377.1
MSTRG.10606	NP_892018.1
MSTRG.10623
MSTRG.10645
MSTRG.10656
MSTRG.10657
MSTRG.10659	XP_006718668.1
MSTRG.10723
MSTRG.10738	NP_000046.1
MSTRG.10755
MSTRG.10788
MSTRG.10804	XP_005262992.1
MSTRG.10809	XP_011512590.1
MSTRG.10814	NP_997235.3
MSTRG.10815
MSTRG.10822
MSTRG.1083
MSTRG.10849
MSTRG.10860
MSTRG.10870
MSTRG.10875
MSTRG.10898	NP_945347.3
MSTRG.10900
MSTRG.10909
MSTRG.10931	NP_004720.1
MSTRG.10932
MSTRG.1095
MSTRG.10957
MSTRG.10964
MSTRG.10966
MSTRG.10996	NP_001307607.1
MSTRG.10997	NP_061948.1
MSTRG.11008
MSTRG.11047
MSTRG.11052
MSTRG.11064
MSTRG.11073
MSTRG.11082
MSTRG.11089
MSTRG.1109
MSTRG.11115
MSTRG.11134
MSTRG.11143
MSTRG.11147
MSTRG.11156
MSTRG.1116
MSTRG.11167	NP_061899.3
MSTRG.1117
MSTRG.11171	NP_001381223.1
MSTRG.11171	NP_001381224.1
MSTRG.11185	YP_003024032.1
MSTRG.11189	YP_003024028.1
MSTRG.11192
MSTRG.11196	NP_068780.2
MSTRG.11199
MSTRG.11205
MSTRG.11217
MSTRG.11226	NP_003860.3
MSTRG.11240
MSTRG.11241
MSTRG.11274
MSTRG.11283	NP_478059.1
MSTRG.11297
MSTRG.11300
MSTRG.11334
MSTRG.11337	NP_006249.1
MSTRG.11337	NP_056345.3
MSTRG.11355
MSTRG.11378
MSTRG.11379
MSTRG.11380
MSTRG.11381
MSTRG.11384
MSTRG.11410
MSTRG.11411	XP_016870419.1
MSTRG.11418
MSTRG.11419
MSTRG.11433
MSTRG.11437
MSTRG.11440
MSTRG.11445
MSTRG.11452
MSTRG.11478
MSTRG.11495	NP_001159921.1
MSTRG.11495	NP_002209.2
MSTRG.11509
MSTRG.11511
MSTRG.11512
MSTRG.11517
MSTRG.11524
MSTRG.11585
MSTRG.11597
MSTRG.11598	NP_001035937.1
MSTRG.11598	XP_016883285.1
MSTRG.11614
MSTRG.11616	NP_997235.3
MSTRG.11621	NP_001073.3
MSTRG.11621	NP_997235.3
MSTRG.11621	XP_005262992.1
MSTRG.11621	XP_016863526.1
MSTRG.11623	NP_997235.3
MSTRG.11633
MSTRG.1164
MSTRG.11640
MSTRG.11642
MSTRG.11654
MSTRG.11663	NP_001338932.1
MSTRG.11692	NP_001269579.1
MSTRG.11695
MSTRG.11704
MSTRG.11719
MSTRG.11720
MSTRG.11725
MSTRG.11728	NP_057110.3
MSTRG.1173
MSTRG.11738
MSTRG.11747
MSTRG.11766	NP_067046.1
MSTRG.11767
MSTRG.1180
MSTRG.11820
MSTRG.11822
MSTRG.11824
MSTRG.11844	NP_001287664.1
MSTRG.11871
MSTRG.11875
MSTRG.11879
MSTRG.11882
MSTRG.11892
MSTRG.11897
MSTRG.11907	XP_024306672.1
MSTRG.11911
MSTRG.11912
MSTRG.11913
MSTRG.11934
MSTRG.11935
MSTRG.11943
MSTRG.11944
MSTRG.11954
MSTRG.11967	XP_024308245.1
MSTRG.11969
MSTRG.11970	NP_995322.1
MSTRG.1198
MSTRG.11985
MSTRG.11986
MSTRG.12
MSTRG.12000
MSTRG.12006
MSTRG.12007
MSTRG.12051
MSTRG.12058
MSTRG.12064
MSTRG.12073
MSTRG.12074
MSTRG.12081
MSTRG.12086
MSTRG.12089
MSTRG.12091
MSTRG.12094
MSTRG.12111
MSTRG.12112
MSTRG.12119	NP_001798.3
MSTRG.12119	NP_932327.2
MSTRG.12123
MSTRG.12139
MSTRG.12141
MSTRG.12145
MSTRG.12147
MSTRG.12149
MSTRG.12162
MSTRG.12163
MSTRG.12170
MSTRG.12190
MSTRG.12193
MSTRG.12199
MSTRG.12200
MSTRG.12207	XP_016873261.1
MSTRG.12210
MSTRG.12221
MSTRG.12229
MSTRG.12232	XP_024304221.1
MSTRG.12286
MSTRG.12307	XP_024308643.1
MSTRG.12308	XP_024308643.1
MSTRG.12310	XP_024308643.1
MSTRG.12312
MSTRG.1233
MSTRG.12335
MSTRG.1234
MSTRG.12343
MSTRG.12345
MSTRG.12360
MSTRG.12370	XP_016871864.1
MSTRG.12393
MSTRG.12403
MSTRG.12409
MSTRG.12418
MSTRG.12443
MSTRG.12448
MSTRG.12467
MSTRG.12500
MSTRG.12527
MSTRG.12534
MSTRG.12541
MSTRG.1255
MSTRG.12558	NP_001159584.1
MSTRG.12558	NP_689499.4
MSTRG.12558	XP_016870198.1
MSTRG.12577
MSTRG.12579	NP_001018005.1
MSTRG.12598
MSTRG.12602
MSTRG.12603
MSTRG.12607
MSTRG.1262
MSTRG.12620
MSTRG.12629
MSTRG.12630	NP_002991.2
MSTRG.1265
MSTRG.12650
MSTRG.12680
MSTRG.12695
MSTRG.12697	NP_689808.2
MSTRG.12703
MSTRG.12711	NP_001373071.1
MSTRG.12715
MSTRG.12753
MSTRG.1276
MSTRG.12769
MSTRG.12770
MSTRG.12773
MSTRG.12776
MSTRG.12789	XP_016883181.1
MSTRG.12797	NP_000146.2
MSTRG.12804
MSTRG.12865
MSTRG.12883	NP_001139478.1
MSTRG.12883	NP_004961.1
MSTRG.12883	XP_011508140.1
MSTRG.12884	NP_056530.2
MSTRG.12889	NP_002462.2
MSTRG.12889	XP_016876829.1
MSTRG.12903
MSTRG.12918
MSTRG.12919
MSTRG.12920
MSTRG.12932
MSTRG.12949
MSTRG.1296
MSTRG.12977
MSTRG.12978
MSTRG.13
MSTRG.13012
MSTRG.13016
MSTRG.13033
MSTRG.13062
MSTRG.13071
MSTRG.13083
MSTRG.13093
MSTRG.13095	XP_011538681.1
MSTRG.13100
MSTRG.13101
MSTRG.13110
MSTRG.13129
MSTRG.13138
MSTRG.13139
MSTRG.13156	NP_001263988.1
MSTRG.13167
MSTRG.13184	NP_777572.2
MSTRG.13193
MSTRG.13194
MSTRG.13195	XP_024304221.1
MSTRG.13212
MSTRG.13217
MSTRG.13237	NP_777572.2
MSTRG.13238
MSTRG.13240	NP_254275.1
MSTRG.13242
MSTRG.13243
MSTRG.13273
MSTRG.13274	NP_001962.3
MSTRG.13278	NP_001962.3
MSTRG.13281	NP_254275.1
MSTRG.13303
MSTRG.13328
MSTRG.1334
MSTRG.13341	NP_940685.3
MSTRG.1335
MSTRG.13359
MSTRG.1336
MSTRG.13360
MSTRG.13364
MSTRG.13365
MSTRG.1337
MSTRG.1338
MSTRG.13387	XP_006722015.1
MSTRG.13391	XP_024304777.1
MSTRG.13401	XP_024302606.1
MSTRG.13435
MSTRG.1344	NP_001300979.1
MSTRG.13449
MSTRG.13456
MSTRG.13457
MSTRG.13461
MSTRG.13471
MSTRG.13476
MSTRG.13504
MSTRG.13541
MSTRG.13542
MSTRG.13552
MSTRG.13578	NP_003240.1
MSTRG.13588
MSTRG.13599
MSTRG.13636	NP_689656.2
MSTRG.13641	XP_024307103.1
MSTRG.13644
MSTRG.13652
MSTRG.13654
MSTRG.13655	NP_000851.2
MSTRG.13669
MSTRG.13683
MSTRG.137
MSTRG.13702
MSTRG.13708
MSTRG.13709
MSTRG.13710
MSTRG.13717
MSTRG.13723
MSTRG.13734	NP_955376.1
MSTRG.13759
MSTRG.13760
MSTRG.13761
MSTRG.13770
MSTRG.13774
MSTRG.13782
MSTRG.138
MSTRG.13809	NP_001189784.1
MSTRG.13809	NP_001278758.1
MSTRG.13809	NP_059488.2
MSTRG.13817
MSTRG.13821	NP_001019572.1
MSTRG.13822
MSTRG.13826
MSTRG.13830	XP_011542463.1
MSTRG.13833
MSTRG.13834
MSTRG.13835	NP_056530.2
MSTRG.1384
MSTRG.13844
MSTRG.1385
MSTRG.13875
MSTRG.13889
MSTRG.13892
MSTRG.13894
MSTRG.13902	NP_001375381.1
MSTRG.13906
MSTRG.13907
MSTRG.13909
MSTRG.13910
MSTRG.13911	XP_024303296.1
MSTRG.13932
MSTRG.13952	XP_006711555.1
MSTRG.13952	XP_016856937.1
MSTRG.13956
MSTRG.13972	NP_056508.2
MSTRG.1398
MSTRG.14015
MSTRG.14029
MSTRG.1404
MSTRG.14040	NP_001309209.1
MSTRG.14058
MSTRG.14062
MSTRG.14064
MSTRG.14065
MSTRG.14066
MSTRG.1407
MSTRG.14084
MSTRG.14114
MSTRG.14115
MSTRG.14132
MSTRG.14150
MSTRG.14163
MSTRG.1418
MSTRG.14184
MSTRG.14193
MSTRG.1420
MSTRG.14205
MSTRG.14212
MSTRG.14213
MSTRG.1422
MSTRG.1423
MSTRG.14232
MSTRG.14233
MSTRG.14237
MSTRG.1424
MSTRG.14246
MSTRG.1427
MSTRG.14280
MSTRG.143
MSTRG.1432
MSTRG.14320
MSTRG.1433	NP_787033.1
MSTRG.14333
MSTRG.14362
MSTRG.14388
MSTRG.14393
MSTRG.14433
MSTRG.14443	NP_001601.1
MSTRG.14448
MSTRG.14503
MSTRG.14542
MSTRG.14555
MSTRG.14558
MSTRG.14566
MSTRG.14577
MSTRG.14579
MSTRG.14589
MSTRG.14592	XP_011526305.1
MSTRG.14593	NP_001272808.1
MSTRG.14594	NP_001272808.1
MSTRG.14602	XP_011526305.1
MSTRG.14603	XP_011526305.1
MSTRG.14604
MSTRG.1461
MSTRG.1462
MSTRG.14639
MSTRG.14642
MSTRG.14665
MSTRG.14689
MSTRG.14691	XP_005262461.1
MSTRG.14708
MSTRG.14719
MSTRG.14720	NP_005054.3
MSTRG.14724	NP_005054.3
MSTRG.14725	NP_005054.3
MSTRG.14727
MSTRG.14730
MSTRG.14733
MSTRG.14736
MSTRG.14739
MSTRG.14742	NP_068744.1
MSTRG.14742	XP_024304221.1
MSTRG.14747	NP_068744.1
MSTRG.14755
MSTRG.14756	NP_068744.1
MSTRG.14758
MSTRG.14801
MSTRG.14857
MSTRG.14860
MSTRG.14865
MSTRG.14866
MSTRG.1491
MSTRG.14917
MSTRG.14919
MSTRG.14929
MSTRG.14932
MSTRG.14947
MSTRG.14948
MSTRG.14952
MSTRG.14970
MSTRG.14982
MSTRG.14989
MSTRG.14990
MSTRG.15
MSTRG.15035
MSTRG.15050	NP_004805.2
MSTRG.15061	NP_683725.1
MSTRG.15066
MSTRG.15102
MSTRG.15107
MSTRG.15108
MSTRG.15135
MSTRG.1514
MSTRG.15149
MSTRG.15152
MSTRG.15161
MSTRG.15174
MSTRG.15196
MSTRG.15198
MSTRG.15206	XP_024304050.1
MSTRG.15218	XP_011542463.1
MSTRG.1522	NP_001915.1
MSTRG.15244	XP_016883181.1
MSTRG.15247
MSTRG.15261	XP_005259970.1
MSTRG.15262	NP_001166969.1
MSTRG.15262	XP_005259970.1
MSTRG.15269
MSTRG.15270	NP_689529.1
MSTRG.15303
MSTRG.15304
MSTRG.15322
MSTRG.15335
MSTRG.15345
MSTRG.15356
MSTRG.15378
MSTRG.15420
MSTRG.15421
MSTRG.15426
MSTRG.15427
MSTRG.15437
MSTRG.15469
MSTRG.15471	NP_060943.1
MSTRG.15476	NP_001307880.1
MSTRG.15476	NP_001355813.1
MSTRG.15476	NP_542990.3
MSTRG.15476	NP_542992.3
MSTRG.15476	XP_024303584.1
MSTRG.15499	XP_011514315.1
MSTRG.15499	XP_011514316.1
MSTRG.1550
MSTRG.15514
MSTRG.15532
MSTRG.15541
MSTRG.15543
MSTRG.15546
MSTRG.15547	NP_001354915.1
MSTRG.15548
MSTRG.15585
MSTRG.15586
MSTRG.15588	NP_001186704.1
MSTRG.15590
MSTRG.1560
MSTRG.15605	XP_024304221.1
MSTRG.15607
MSTRG.15620
MSTRG.15622	XP_016864340.1
MSTRG.15624	XP_016864340.1
MSTRG.15625	XP_024304575.1
MSTRG.1565
MSTRG.15699
MSTRG.15700
MSTRG.15704
MSTRG.1571
MSTRG.1575	NP_001376517.1
MSTRG.15752
MSTRG.15758
MSTRG.15759
MSTRG.15767
MSTRG.15770
MSTRG.15771
MSTRG.15772
MSTRG.15773	NP_000129.3
MSTRG.15773	NP_001990.2
MSTRG.15773	XP_016864717.1
MSTRG.15783	YP_003024027.1
MSTRG.15787
MSTRG.15788	YP_003024035.1
MSTRG.15812
MSTRG.15819
MSTRG.15848
MSTRG.15874
MSTRG.1589
MSTRG.15893
MSTRG.15925
MSTRG.15938
MSTRG.15939
MSTRG.15955
MSTRG.15967
MSTRG.15968
MSTRG.1597
MSTRG.15971
MSTRG.15974
MSTRG.15979
MSTRG.15981
MSTRG.15989
MSTRG.16
MSTRG.16012
MSTRG.16014	NP_001172106.1
MSTRG.16014	NP_001351711.1
MSTRG.16014	XP_011521330.1
MSTRG.16014	XP_011521332.1
MSTRG.16014	XP_024306003.1
MSTRG.16016
MSTRG.1602
MSTRG.16052	NP_775897.3
MSTRG.16056
MSTRG.16066
MSTRG.16077
MSTRG.16087
MSTRG.1610
MSTRG.16105
MSTRG.16110
MSTRG.1613
MSTRG.16130
MSTRG.16149	XP_016871227.1
MSTRG.16149	XP_016871228.1
MSTRG.1615	NP_937784.2
MSTRG.16153
MSTRG.16168	NP_001337225.1
MSTRG.16169	XP_016871228.1
MSTRG.16183
MSTRG.16184
MSTRG.16186
MSTRG.16202
MSTRG.16210
MSTRG.16213
MSTRG.16218
MSTRG.16228
MSTRG.1623
MSTRG.16241
MSTRG.16245
MSTRG.1627
MSTRG.16276
MSTRG.1632
MSTRG.16321
MSTRG.16367
MSTRG.16380
MSTRG.16387	XP_016882772.1
MSTRG.16388
MSTRG.16394	NP_001003795.1
MSTRG.16411
MSTRG.16415
MSTRG.16422
MSTRG.16424
MSTRG.16427	NP_001776.1
MSTRG.1643	XP_024306231.1
MSTRG.16449	NP_149116.2
MSTRG.16462
MSTRG.16463
MSTRG.16473
MSTRG.1648	NP_689992.1
MSTRG.16485
MSTRG.1649
MSTRG.16500
MSTRG.16519
MSTRG.16523
MSTRG.16530
MSTRG.16577	NP_057218.1
MSTRG.16592
MSTRG.1660
MSTRG.16606	NP_075380.1
MSTRG.16610
MSTRG.16645	NP_001291876.1
MSTRG.16660
MSTRG.16662
MSTRG.16684
MSTRG.16688
MSTRG.16689	NP_001265850.1
MSTRG.16692	NP_001265850.1
MSTRG.16722
MSTRG.16723
MSTRG.16724
MSTRG.16729	NP_000534.3
MSTRG.16731
MSTRG.16732
MSTRG.16733
MSTRG.16735
MSTRG.16737
MSTRG.16739
MSTRG.16745
MSTRG.16746	NP_000534.3
MSTRG.16763
MSTRG.16766
MSTRG.16770
MSTRG.16779
MSTRG.16795
MSTRG.16803
MSTRG.16805
MSTRG.16809
MSTRG.16820
MSTRG.16832
MSTRG.16840	NP_067078.1
MSTRG.16846
MSTRG.16869
MSTRG.16873
MSTRG.1688
MSTRG.16905
MSTRG.16941
MSTRG.16965
MSTRG.16966
MSTRG.16971
MSTRG.17042	XP_006711304.1
MSTRG.17045
MSTRG.17047
MSTRG.17048
MSTRG.17052
MSTRG.17061
MSTRG.17062
MSTRG.17063
MSTRG.17069	XP_024308551.1
MSTRG.17080	XP_005265767.1
MSTRG.17082
MSTRG.17083	NP_001243246.1
MSTRG.17083	XP_005265767.1
MSTRG.1709
MSTRG.17099
MSTRG.1710
MSTRG.17100
MSTRG.17104
MSTRG.17108	NP_963922.2
MSTRG.1711	NP_115604.1
MSTRG.17114
MSTRG.17115
MSTRG.17117	XP_024305601.1
MSTRG.17124
MSTRG.17131
MSTRG.17133
MSTRG.17138
MSTRG.17139
MSTRG.17154	XP_024308606.1
MSTRG.17168
MSTRG.17185
MSTRG.17191
MSTRG.17248	NP_001340386.1
MSTRG.17248	NP_001340387.1
MSTRG.17258
MSTRG.17259
MSTRG.1726
MSTRG.17263
MSTRG.17272	XP_024308245.1
MSTRG.17288	NP_001354995.1
MSTRG.17310
MSTRG.17318
MSTRG.17327
MSTRG.17358
MSTRG.17397
MSTRG.17405
MSTRG.17408
MSTRG.17417	NP_002103.2
MSTRG.17428
MSTRG.17436
MSTRG.17438	NP_778224.1
MSTRG.17465
MSTRG.17466
MSTRG.17491
MSTRG.17493
MSTRG.17505
MSTRG.17511
MSTRG.17515	NP_038347.2
MSTRG.17535
MSTRG.17543
MSTRG.17545
MSTRG.17547	NP_004906.3
MSTRG.17576
MSTRG.17577
MSTRG.17610
MSTRG.17611
MSTRG.17633
MSTRG.17647
MSTRG.17673
MSTRG.17676
MSTRG.17696
MSTRG.17704
MSTRG.17705
MSTRG.17735
MSTRG.17737	NP_001257933.1
MSTRG.17742	NP_000708.1
MSTRG.17742	NP_001207.2
MSTRG.17768
MSTRG.17771
MSTRG.17779	NP_055395.2
MSTRG.17779	XP_011516905.1
MSTRG.17781
MSTRG.17793
MSTRG.17794
MSTRG.17821
MSTRG.17822	XP_024304221.1
MSTRG.17823	XP_024304221.1
MSTRG.17830
MSTRG.17835
MSTRG.17845
MSTRG.17876	NP_001356024.1
MSTRG.17876	NP_001356036.1
MSTRG.17887	NP_997235.3
MSTRG.17892	XP_016863526.1
MSTRG.17895
MSTRG.17899
MSTRG.17906
MSTRG.17907
MSTRG.17914
MSTRG.17970
MSTRG.17971
MSTRG.17973
MSTRG.17989
MSTRG.17990
MSTRG.1803
MSTRG.18031	XP_024304221.1
MSTRG.18075
MSTRG.18077
MSTRG.18079	XP_011517808.1
MSTRG.1810
MSTRG.18114
MSTRG.18115	NP_001273445.1
MSTRG.18117
MSTRG.18124
MSTRG.18128
MSTRG.18142	XP_011528108.1
MSTRG.18151
MSTRG.18166
MSTRG.18225
MSTRG.18230
MSTRG.1824
MSTRG.18244
MSTRG.18250
MSTRG.18254
MSTRG.18261
MSTRG.18262	NP_001139139.1
MSTRG.18262	NP_036333.2
MSTRG.18263
MSTRG.18272
MSTRG.1829
MSTRG.18292
MSTRG.18294
MSTRG.18323
MSTRG.18330	NP_056207.3
MSTRG.1834	XP_024304221.1
MSTRG.18357
MSTRG.18361
MSTRG.18372	NP_004247.2
MSTRG.18374
MSTRG.18375
MSTRG.18379
MSTRG.18381
MSTRG.18389
MSTRG.1839	NP_000301.1
MSTRG.18403
MSTRG.18404
MSTRG.18413
MSTRG.18415	XP_011538613.1
MSTRG.1842	NP_000512.2
MSTRG.18429
MSTRG.18433
MSTRG.18440
MSTRG.18452
MSTRG.1846
MSTRG.18473
MSTRG.18474
MSTRG.18478
MSTRG.18488	NP_002785.1
MSTRG.18517	XP_011527346.1
MSTRG.18524
MSTRG.18525	XP_024304221.1
MSTRG.18527
MSTRG.18552
MSTRG.18553
MSTRG.1860
MSTRG.1861
MSTRG.18621	NP_001311086.1
MSTRG.18636	NP_001350580.1
MSTRG.18636	NP_004225.3
MSTRG.18636	NP_954577.1
MSTRG.18652
MSTRG.18658
MSTRG.18666
MSTRG.18694
MSTRG.18696
MSTRG.18723	NP_000515.2
MSTRG.18723	NP_000855.1
MSTRG.18726
MSTRG.18752
MSTRG.18775
MSTRG.18788
MSTRG.1880
MSTRG.18802
MSTRG.18803
MSTRG.18810
MSTRG.18820	NP_612485.2
MSTRG.18858
MSTRG.18873
MSTRG.18878
MSTRG.18879
MSTRG.18881
MSTRG.18882
MSTRG.18884
MSTRG.18906
MSTRG.18931
MSTRG.18940
MSTRG.18963
MSTRG.1897	NP_064552.3
MSTRG.18999
MSTRG.19
MSTRG.19004
MSTRG.19028
MSTRG.19038
MSTRG.19040
MSTRG.19067
MSTRG.19085
MSTRG.19086	NP_001032671.2
MSTRG.19091
MSTRG.19118
MSTRG.1912	NP_001628.1
MSTRG.19139
MSTRG.19151	NP_001273611.1
MSTRG.19173
MSTRG.19200
MSTRG.19201
MSTRG.19204
MSTRG.19207	NP_689952.1
MSTRG.19210
MSTRG.19211
MSTRG.19212
MSTRG.19213
MSTRG.19258	NP_001955.1
MSTRG.19268
MSTRG.19288
MSTRG.1929
MSTRG.19298
MSTRG.19311
MSTRG.19318	NP_003809.1
MSTRG.19328
MSTRG.19368
MSTRG.19377	NP_000046.1
MSTRG.19382
MSTRG.19446	NP_003285.2
MSTRG.19447	XP_016880785.1
MSTRG.19456
MSTRG.19473
MSTRG.19484
MSTRG.19485
MSTRG.19494
MSTRG.19496
MSTRG.19507
MSTRG.19512
MSTRG.19513
MSTRG.19519
MSTRG.19521
MSTRG.19526
MSTRG.19529
MSTRG.19542
MSTRG.19547	NP_006567.3
MSTRG.19548
MSTRG.19560
MSTRG.19563
MSTRG.19574
MSTRG.19575
MSTRG.19576
MSTRG.1958
MSTRG.19582
MSTRG.19600
MSTRG.19608
MSTRG.1961
MSTRG.19621
MSTRG.19625
MSTRG.19647
MSTRG.19655
MSTRG.19656
MSTRG.19667
MSTRG.19671
MSTRG.19678	NP_439896.1
MSTRG.1968
MSTRG.19682	NP_001305298.1
MSTRG.19682	NP_004202.4
MSTRG.19695
MSTRG.19701
MSTRG.19707
MSTRG.19711
MSTRG.19718
MSTRG.19730
MSTRG.19747
MSTRG.19752
MSTRG.19754
MSTRG.19755
MSTRG.19759	XP_024304221.1
MSTRG.19772
MSTRG.19773
MSTRG.19777
MSTRG.19779
MSTRG.19780
MSTRG.19790	NP_665872.2
MSTRG.19804
MSTRG.19805
MSTRG.1981
MSTRG.19829
MSTRG.19839
MSTRG.19841
MSTRG.19852
MSTRG.19860
MSTRG.19861
MSTRG.19862
MSTRG.19866
MSTRG.1988
MSTRG.19880
MSTRG.19882
MSTRG.1990
MSTRG.19904	NP_113649.1
MSTRG.19915
MSTRG.1992
MSTRG.19926
MSTRG.19930	XP_011518702.1
MSTRG.19936	XP_024305950.1
MSTRG.19945
MSTRG.19952
MSTRG.19972
MSTRG.19975
MSTRG.19976	XP_016864484.1
MSTRG.19984
MSTRG.19990
MSTRG.20019
MSTRG.20020	YP_003024032.1
MSTRG.20027
MSTRG.20029
MSTRG.20039
MSTRG.20045	XP_011530322.1
MSTRG.20045	XP_024309845.1
MSTRG.2006
MSTRG.20064
MSTRG.2007
MSTRG.20070
MSTRG.20082
MSTRG.20084
MSTRG.20085
MSTRG.20088
MSTRG.20090
MSTRG.20099
MSTRG.201
MSTRG.20109
MSTRG.20118	NP_689808.2
MSTRG.20123	NP_001092.1
MSTRG.20128
MSTRG.20129
MSTRG.20130
MSTRG.20133
MSTRG.20134
MSTRG.20136
MSTRG.20147
MSTRG.20184
MSTRG.20201
MSTRG.20202
MSTRG.20211
MSTRG.2022	NP_005054.3
MSTRG.20223
MSTRG.20224
MSTRG.20229
MSTRG.2023	XP_011530223.1
MSTRG.2024
MSTRG.2025	XP_005265767.1
MSTRG.20257	XP_011538022.1
MSTRG.20260
MSTRG.20273
MSTRG.20283	XP_005262864.1
MSTRG.20311
MSTRG.20314
MSTRG.20330
MSTRG.20344
MSTRG.20345	NP_001180473.1
MSTRG.20399
MSTRG.20405
MSTRG.20411
MSTRG.20422
MSTRG.20423
MSTRG.20425
MSTRG.20435
MSTRG.20438
MSTRG.20439
MSTRG.20440
MSTRG.20446
MSTRG.20450
MSTRG.20461
MSTRG.20477	XP_024309677.1
MSTRG.20478
MSTRG.20488
MSTRG.20504	NP_001017434.1
MSTRG.20513
MSTRG.20520
MSTRG.20522
MSTRG.20524
MSTRG.20562
MSTRG.20567
MSTRG.20572	NP_001649.1
MSTRG.20577
MSTRG.20615
MSTRG.20623
MSTRG.20624
MSTRG.20625
MSTRG.20627
MSTRG.20628
MSTRG.2063
MSTRG.20635
MSTRG.20646
MSTRG.20665	XP_024304221.1
MSTRG.20685
MSTRG.2069	NP_001263988.1
MSTRG.20702
MSTRG.20703
MSTRG.20708	NP_000756.3
MSTRG.20714
MSTRG.20717
MSTRG.20737
MSTRG.20749
MSTRG.20755
MSTRG.2078
MSTRG.20790	NP_001374491.1
MSTRG.20798	XP_024307454.1
MSTRG.20801
MSTRG.2082
MSTRG.20835
MSTRG.20836	XP_016882753.1
MSTRG.20844
MSTRG.20854
MSTRG.20860
MSTRG.20883
MSTRG.20887
MSTRG.20889
MSTRG.20896
MSTRG.20898
MSTRG.20932
MSTRG.2094
MSTRG.20958	NP_736609.2
MSTRG.20989
MSTRG.21005	NP_001288789.1
MSTRG.21005	NP_075047.1
MSTRG.21006
MSTRG.21009	NP_036382.2
MSTRG.2101	NP_001399.1
MSTRG.21018
MSTRG.21038
MSTRG.21079
MSTRG.21162
MSTRG.21167
MSTRG.21176
MSTRG.21182
MSTRG.21191
MSTRG.21193	NP_001120838.1
MSTRG.21196	NP_039230.1
MSTRG.21198	NP_039236.1
MSTRG.21203	XP_024307106.1
MSTRG.21213	NP_001004320.1
MSTRG.21234
MSTRG.21235	XP_016863198.1
MSTRG.21250	NP_066568.3
MSTRG.21253	XP_005251179.1
MSTRG.21253	XP_006723859.1
MSTRG.21253	XP_011527121.1
MSTRG.21261
MSTRG.21268
MSTRG.21271
MSTRG.21278
MSTRG.21281
MSTRG.21292	XP_005249511.1
MSTRG.213
MSTRG.2131
MSTRG.21351	XP_024304204.1
MSTRG.21356
MSTRG.21393	NP_079172.2
MSTRG.21393	XP_005251644.1
MSTRG.21411
MSTRG.21433	NP_039236.1
MSTRG.21434
MSTRG.21438
MSTRG.21444	NP_065392.1
MSTRG.21451
MSTRG.21473
MSTRG.21511
MSTRG.21537
MSTRG.2156
MSTRG.21570
MSTRG.21577
MSTRG.2158
MSTRG.21581	NP_001188457.1
MSTRG.21581	NP_001188458.1
MSTRG.2159
MSTRG.2160
MSTRG.21606
MSTRG.21614	NP_060867.2
MSTRG.21657	NP_060055.2
MSTRG.21664
MSTRG.21676
MSTRG.21678
MSTRG.21680
MSTRG.2169
MSTRG.21706	NP_775808.4
MSTRG.21721
MSTRG.21728
MSTRG.21739
MSTRG.21745
MSTRG.21749
MSTRG.21751
MSTRG.2176
MSTRG.21771
MSTRG.21821	XP_016869917.1
MSTRG.21830	NP_997698.1
MSTRG.21831
MSTRG.21845
MSTRG.21852
MSTRG.21855
MSTRG.21862
MSTRG.21887	NP_001276101.1
MSTRG.2189
MSTRG.21899	NP_060867.2
MSTRG.21900
MSTRG.21901	NP_060867.2
MSTRG.21902	NP_060867.2
MSTRG.21905
MSTRG.21907
MSTRG.21924	NP_060867.2
MSTRG.21928
MSTRG.21930
MSTRG.21946	NP_001271188.1
MSTRG.21946	NP_001369435.1
MSTRG.21946	NP_057279.2
MSTRG.21953	NP_001004346.2
MSTRG.21953	NP_001138450.1
MSTRG.21963
MSTRG.21964
MSTRG.21974	NP_001189784.1
MSTRG.22046
MSTRG.22047
MSTRG.22049	NP_001304324.1
MSTRG.2205
MSTRG.22052
MSTRG.22056
MSTRG.22057
MSTRG.22058	XP_016865961.1
MSTRG.22061
MSTRG.22064
MSTRG.2207
MSTRG.2213
MSTRG.22174
MSTRG.22179
MSTRG.22181
MSTRG.22208	NP_689769.2
MSTRG.2221
MSTRG.22235
MSTRG.22246
MSTRG.22248
MSTRG.22249
MSTRG.22264	XP_024302373.1
MSTRG.22272	XP_024306256.1
MSTRG.2228
MSTRG.22286	NP_001185736.1
MSTRG.22303
MSTRG.22329
MSTRG.22362
MSTRG.22370	NP_003763.2
MSTRG.22386
MSTRG.22393
MSTRG.22412
MSTRG.22435	XP_011521934.1
MSTRG.22436
MSTRG.22437
MSTRG.22448
MSTRG.22467
MSTRG.22477
MSTRG.22482
MSTRG.22498
MSTRG.22500
MSTRG.22503
MSTRG.22506
MSTRG.22515
MSTRG.22521
MSTRG.22526
MSTRG.22545	XP_011524137.1
MSTRG.22548
MSTRG.22556	NP_061943.2
MSTRG.2256
MSTRG.22564	NP_055252.2
MSTRG.22587
MSTRG.22592
MSTRG.22594
MSTRG.22603
MSTRG.22614
MSTRG.22632
MSTRG.22640
MSTRG.22666
MSTRG.22669
MSTRG.22679	XP_016868216.1
MSTRG.22686
MSTRG.22703	NP_000397.1
MSTRG.2272
MSTRG.22729	NP_005002.3
MSTRG.22751
MSTRG.22768
MSTRG.22774	XP_011521840.1
MSTRG.22800
MSTRG.22875
MSTRG.22880
MSTRG.22887
MSTRG.22891	XP_011521840.1
MSTRG.22892	XP_011521840.1
MSTRG.22909
MSTRG.22915
MSTRG.22941	XP_016882571.1
MSTRG.2296
MSTRG.22968
MSTRG.22984	NP_064695.3
MSTRG.23016	NP_005468.1
MSTRG.23016	XP_011519450.1
MSTRG.23031
MSTRG.23032
MSTRG.23034
MSTRG.2305
MSTRG.23053	NP_036344.2
MSTRG.23054	NP_036344.2
MSTRG.23071
MSTRG.23093
MSTRG.23098	NP_997235.3
MSTRG.23101	NP_997235.3
MSTRG.23108	NP_997235.3
MSTRG.23108	XP_005262992.1
MSTRG.23108	XP_016863526.1
MSTRG.23167
MSTRG.23175
MSTRG.23176
MSTRG.23192
MSTRG.23202
MSTRG.23235
MSTRG.2324
MSTRG.23240
MSTRG.23253	NP_055582.1
MSTRG.23265
MSTRG.23278
MSTRG.23284	NP_002615.2
MSTRG.23286	XP_011516104.1
MSTRG.23291
MSTRG.2331	XP_016865374.1
MSTRG.23325	NP_001898.1
MSTRG.23325	NP_002764.1
MSTRG.2334	XP_016865374.1
MSTRG.23357
MSTRG.23367
MSTRG.23370	NP_689808.2
MSTRG.23379
MSTRG.23380	NP_001351711.1
MSTRG.23382	NP_001351711.1
MSTRG.23386
MSTRG.23397
MSTRG.23410
MSTRG.23422
MSTRG.23423
MSTRG.2344	XP_016865374.1
MSTRG.23448
MSTRG.23457
MSTRG.23458
MSTRG.23459
MSTRG.23461
MSTRG.23480
MSTRG.23481
MSTRG.23486	NP_006510.1
MSTRG.23498
MSTRG.23499
MSTRG.235
MSTRG.23500
MSTRG.23515
MSTRG.23526
MSTRG.23545
MSTRG.23548	NP_056530.2
MSTRG.23548	XP_016858420.1
MSTRG.23563
MSTRG.2360	NP_001339254.1
MSTRG.23604
MSTRG.23611
MSTRG.23618	NP_001308923.1
MSTRG.23619
MSTRG.23661
MSTRG.23675
MSTRG.2368
MSTRG.23680	NP_003287.1
MSTRG.23680	NP_689992.1
MSTRG.23687	XP_024304726.1
MSTRG.23701
MSTRG.23704
MSTRG.23709
MSTRG.23713
MSTRG.23728
MSTRG.2375
MSTRG.23756
MSTRG.23757
MSTRG.23763	NP_001287721.1
MSTRG.23771
MSTRG.2381
MSTRG.23866
MSTRG.23873
MSTRG.23889
MSTRG.23916
MSTRG.23938
MSTRG.23959
MSTRG.2396	NP_064448.1
MSTRG.23981	NP_001231635.1
MSTRG.23981	XP_016874907.1
MSTRG.23987
MSTRG.23989
MSTRG.23991
MSTRG.24002
MSTRG.24009
MSTRG.24017
MSTRG.24034
MSTRG.24037	NP_060770.3
MSTRG.24038	NP_689808.2
MSTRG.24039
MSTRG.24043
MSTRG.24051	XP_005259469.1
MSTRG.24077
MSTRG.24107
MSTRG.24108
MSTRG.24110	NP_001032671.2
MSTRG.24113
MSTRG.2412
MSTRG.24128
MSTRG.24143
MSTRG.24147	XP_016861016.1
MSTRG.24164
MSTRG.2417
MSTRG.24181	NP_001275897.1
MSTRG.24213
MSTRG.24231
MSTRG.24233
MSTRG.24243	NP_056530.2
MSTRG.24245
MSTRG.24253	NP_005054.3
MSTRG.24258
MSTRG.24268
MSTRG.24272	NP_001366541.1
MSTRG.24272	NP_001968.3
MSTRG.2429	NP_001277286.1
MSTRG.243	XP_024304221.1
MSTRG.24316	NP_778224.1
MSTRG.24328
MSTRG.24331	XP_006719257.1
MSTRG.24348	XP_016880164.1
MSTRG.24349	NP_620419.2
MSTRG.24373
MSTRG.24388	NP_001034271.2
MSTRG.24388	NP_037471.2
MSTRG.24390
MSTRG.24392
MSTRG.24399
MSTRG.24405
MSTRG.24406	NP_060628.3
MSTRG.24429
MSTRG.24434
MSTRG.24436
MSTRG.24444
MSTRG.24448
MSTRG.24472
MSTRG.24488	NP_056991.2
MSTRG.24493
MSTRG.24509
MSTRG.24519
MSTRG.24543
MSTRG.24546
MSTRG.24563
MSTRG.24574
MSTRG.24580
MSTRG.24586
MSTRG.24592
MSTRG.2460	XP_005257584.1
MSTRG.24622	NP_001012781.1
MSTRG.24627
MSTRG.24641
MSTRG.24692	XP_024307256.1
MSTRG.24711
MSTRG.24712
MSTRG.24717
MSTRG.24718
MSTRG.24745	NP_068813.1
MSTRG.24771
MSTRG.24778	NP_620419.2
MSTRG.24779	NP_620419.2
MSTRG.24780	NP_065079.1
MSTRG.24796	NP_001601.1
MSTRG.24797	NP_006867.1
MSTRG.24802	XP_016871864.1
MSTRG.2483
MSTRG.24841
MSTRG.24845
MSTRG.24848
MSTRG.2486	NP_997235.3
MSTRG.24874	XP_011538613.1
MSTRG.24885	XP_011538613.1
MSTRG.24886
MSTRG.2489
MSTRG.24890
MSTRG.24910
MSTRG.24917
MSTRG.24942
MSTRG.2495
MSTRG.24954
MSTRG.24955
MSTRG.24963
MSTRG.24965
MSTRG.2497
MSTRG.24999
MSTRG.25008
MSTRG.25023
MSTRG.25050
MSTRG.25057	NP_001517.2
MSTRG.25066
MSTRG.25071
MSTRG.25083
MSTRG.25086
MSTRG.25087	NP_001350158.1
MSTRG.25087	NP_689632.2
MSTRG.25099
MSTRG.25100
MSTRG.25101
MSTRG.25119
MSTRG.25120
MSTRG.25139	XP_011527346.1
MSTRG.25146	NP_006808.1
MSTRG.25149	NP_006808.1
MSTRG.25166
MSTRG.25168
MSTRG.25170
MSTRG.25200
MSTRG.25205
MSTRG.25231
MSTRG.25234
MSTRG.25241
MSTRG.25245
MSTRG.25250
MSTRG.25254
MSTRG.25255
MSTRG.25268
MSTRG.25290
MSTRG.25362	NP_001032417.1
MSTRG.25362	NP_001284370.1
MSTRG.25362	NP_001336170.1
MSTRG.25362	XP_024301878.1
MSTRG.25362	XP_024301880.1
MSTRG.25374
MSTRG.25375
MSTRG.25376	NP_037391.2
MSTRG.25377
MSTRG.25378	NP_003915.2
MSTRG.25379
MSTRG.25381	NP_003467.1
MSTRG.25381	NP_004069.1
MSTRG.25393
MSTRG.25415
MSTRG.25430
MSTRG.25438
MSTRG.25439
MSTRG.25444
MSTRG.25445
MSTRG.25458	NP_001362921.1
MSTRG.25476
MSTRG.25481
MSTRG.25486
MSTRG.25489
MSTRG.25506
MSTRG.25507
MSTRG.25526
MSTRG.25542	XP_016857225.1
MSTRG.25543
MSTRG.25548	NP_001034636.1
MSTRG.25548	XP_011510926.1
MSTRG.25622
MSTRG.25626
MSTRG.25643	NP_002517.1
MSTRG.25676	NP_055395.2
MSTRG.25679
MSTRG.25681
MSTRG.25682
MSTRG.25700
MSTRG.25712
MSTRG.25722
MSTRG.25728
MSTRG.2575	NP_055030.1
MSTRG.25772
MSTRG.25773
MSTRG.25776
MSTRG.2579
MSTRG.25792
MSTRG.25798
MSTRG.25809	NP_001350640.1
MSTRG.25825	NP_000332.2
MSTRG.25826	XP_024304783.1
MSTRG.25832	XP_016873092.1
MSTRG.25832	XP_024304221.1
MSTRG.25837
MSTRG.25865
MSTRG.25878
MSTRG.2588
MSTRG.25880
MSTRG.25887
MSTRG.25899
MSTRG.25913
MSTRG.25939
MSTRG.25947
MSTRG.2595
MSTRG.25954	NP_001153566.1
MSTRG.25954	NP_060943.1
MSTRG.25955
MSTRG.25956
MSTRG.25958
MSTRG.2596
MSTRG.25961	NP_001307605.1
MSTRG.25983	NP_001356777.1
MSTRG.26005
MSTRG.26010
MSTRG.26018
MSTRG.26029	XP_011535309.1
MSTRG.26034
MSTRG.26055
MSTRG.26056
MSTRG.26072
MSTRG.26118
MSTRG.26154
MSTRG.26158
MSTRG.26162
MSTRG.2619	XP_016868345.1
MSTRG.26190	NP_542172.2
MSTRG.26195
MSTRG.26202
MSTRG.26207	XP_011510301.1
MSTRG.26237
MSTRG.26245
MSTRG.26247
MSTRG.26248
MSTRG.26249
MSTRG.26258	NP_004896.1
MSTRG.26262
MSTRG.26280
MSTRG.26294
MSTRG.26296
MSTRG.26306
MSTRG.26307
MSTRG.26315
MSTRG.26330
MSTRG.26338	NP_003312.3
MSTRG.26339
MSTRG.26344
MSTRG.26349	NP_116307.1
MSTRG.2635
MSTRG.26350
MSTRG.26354	NP_116307.1
MSTRG.26355
MSTRG.26356	NP_001245261.1
MSTRG.26363	XP_024304221.1
MSTRG.26365
MSTRG.26375
MSTRG.26392
MSTRG.26416
MSTRG.26417
MSTRG.26418
MSTRG.26438
MSTRG.26444
MSTRG.26445
MSTRG.26447
MSTRG.26448
MSTRG.26455
MSTRG.26461
MSTRG.26465
MSTRG.26476	NP_001269579.1
MSTRG.26485	XP_011521840.1
MSTRG.2649
MSTRG.26490
MSTRG.26497
MSTRG.26500	YP_003024038.1
MSTRG.26501	YP_003024032.1
MSTRG.26505
MSTRG.26510
MSTRG.26527
MSTRG.26541
MSTRG.26543
MSTRG.26544	NP_006208.1
MSTRG.26546	XP_016862107.1
MSTRG.26552
MSTRG.26564
MSTRG.26576
MSTRG.26577
MSTRG.26578	NP_689529.1
MSTRG.26579
MSTRG.26581
MSTRG.26583
MSTRG.26595
MSTRG.26599
MSTRG.26600	XP_016864472.1
MSTRG.26600	XP_024310110.1
MSTRG.26604
MSTRG.26608	XP_024304221.1
MSTRG.26609
MSTRG.26610	XP_006713357.1
MSTRG.26611
MSTRG.26617	XP_016866326.1
MSTRG.26664
MSTRG.26682
MSTRG.26685	NP_001309758.1
MSTRG.26685	XP_005269849.1
MSTRG.26685	XP_011538086.1
MSTRG.26685	XP_011538087.1
MSTRG.26685	XP_016871703.1
MSTRG.26685	XP_016871704.1
MSTRG.26690	NP_003324.1
MSTRG.26698
MSTRG.26703
MSTRG.26724
MSTRG.26751
MSTRG.26770
MSTRG.26778
MSTRG.26779
MSTRG.26780
MSTRG.26781
MSTRG.26782
MSTRG.26785
MSTRG.26787
MSTRG.26789
MSTRG.26790
MSTRG.26791
MSTRG.26792
MSTRG.26793
MSTRG.26794
MSTRG.26795
MSTRG.26796
MSTRG.26797
MSTRG.26841	NP_001121164.1
MSTRG.26841	XP_016876098.1
MSTRG.26845
MSTRG.26876	XP_024305928.1
MSTRG.26890
MSTRG.269
MSTRG.26932
MSTRG.26934
MSTRG.26936
MSTRG.26938
MSTRG.26939
MSTRG.26940
MSTRG.26978
MSTRG.2699
MSTRG.27002	NP_056530.2
MSTRG.27010	XP_024304109.1
MSTRG.27017
MSTRG.27023	NP_001073923.1
MSTRG.27027	NP_001275901.1
MSTRG.27042
MSTRG.27051
MSTRG.27053
MSTRG.27054
MSTRG.27055
MSTRG.27072	NP_001243095.1
MSTRG.27081	NP_001136242.1
MSTRG.27084
MSTRG.27111
MSTRG.27118
MSTRG.2712
MSTRG.27120
MSTRG.27121
MSTRG.27122
MSTRG.27124	NP_001120838.1
MSTRG.27155	XP_024304221.1
MSTRG.27166	NP_006108.2
MSTRG.27171
MSTRG.2721
MSTRG.27211
MSTRG.27219
MSTRG.27240
MSTRG.27241
MSTRG.27246	NP_036539.1
MSTRG.27248	NP_000512.2
MSTRG.2725	NP_005497.1
MSTRG.27287
MSTRG.27293	NP_001019572.1
MSTRG.27306
MSTRG.27322	NP_940866.2
MSTRG.27333
MSTRG.27355
MSTRG.27356
MSTRG.27358
MSTRG.27364
MSTRG.27370
MSTRG.27371
MSTRG.27377	NP_001129205.1
MSTRG.27395
MSTRG.27401
MSTRG.27413	XP_016874732.2
MSTRG.27426	NP_001372256.1
MSTRG.27426	NP_001372260.1
MSTRG.27426	NP_078836.1
MSTRG.27436
MSTRG.27437	NP_001362921.1
MSTRG.27445	NP_110407.2
MSTRG.27455	NP_006473.2
MSTRG.27467
MSTRG.27543	NP_079019.3
MSTRG.27572
MSTRG.2758
MSTRG.27598
MSTRG.2760
MSTRG.27646
MSTRG.27663
MSTRG.27673
MSTRG.27692
MSTRG.2770
MSTRG.2771
MSTRG.27714
MSTRG.27715
MSTRG.27722	NP_001290182.1
MSTRG.2774
MSTRG.27743
MSTRG.27765
MSTRG.27769
MSTRG.27770
MSTRG.2778
MSTRG.27781
MSTRG.2780
MSTRG.27808	NP_002284.3
MSTRG.27810
MSTRG.27845
MSTRG.27846
MSTRG.27847
MSTRG.27850
MSTRG.27851
MSTRG.27861
MSTRG.27867
MSTRG.27870	NP_071760.2
MSTRG.27875
MSTRG.27913
MSTRG.27916	XP_024308241.1
MSTRG.27964
MSTRG.27967
MSTRG.27968
MSTRG.2797
MSTRG.27975	NP_068775.1
MSTRG.27976	XP_016864782.1
MSTRG.27989	NP_001240759.1
MSTRG.27989	XP_016869771.1
MSTRG.27991	NP_004847.2
MSTRG.27991	NP_005724.1
MSTRG.2800
MSTRG.28026
MSTRG.28040
MSTRG.28042
MSTRG.28044
MSTRG.28050
MSTRG.28052
MSTRG.28058
MSTRG.28063
MSTRG.28081
MSTRG.28118
MSTRG.28157
MSTRG.28166	XP_005257448.1
MSTRG.28176
MSTRG.28242
MSTRG.28251
MSTRG.28260	NP_055100.2
MSTRG.28262	XP_016877665.1
MSTRG.28263	XP_016877665.1
MSTRG.28275
MSTRG.2829	NP_002138.1
MSTRG.28306	XP_005263277.1
MSTRG.28315
MSTRG.28316
MSTRG.28318
MSTRG.28319
MSTRG.28334
MSTRG.28349
MSTRG.28356
MSTRG.28357
MSTRG.28359
MSTRG.28369
MSTRG.28370
MSTRG.28389
MSTRG.28404
MSTRG.28440	NP_997235.3
MSTRG.2845
MSTRG.28482
MSTRG.28484
MSTRG.28493
MSTRG.285
MSTRG.28508
MSTRG.28513
MSTRG.28534
MSTRG.28539
MSTRG.28572	XP_011521840.1
MSTRG.28573	XP_011521840.1
MSTRG.28575	XP_011521840.1
MSTRG.28593	NP_060867.2
MSTRG.28594	NP_060867.2
MSTRG.28607	NP_056498.1
MSTRG.28607	NP_065852.1
MSTRG.28611
MSTRG.28615	NP_001008495.2
MSTRG.28615	NP_060868.2
MSTRG.28645
MSTRG.28646
MSTRG.28670
MSTRG.28675
MSTRG.28682
MSTRG.2869
MSTRG.2870	NP_443122.3
MSTRG.28716
MSTRG.28726	XP_011508698.1
MSTRG.28728	NP_006792.1
MSTRG.28728	NP_006845.1
MSTRG.28732
MSTRG.28737	NP_001369558.1
MSTRG.28737	NP_001369560.1
MSTRG.28737	NP_036566.1
MSTRG.28740	NP_997055.1
MSTRG.28745
MSTRG.28753
MSTRG.28756
MSTRG.28782
MSTRG.28784
MSTRG.28785	XP_011538613.1
MSTRG.28791
MSTRG.28796
MSTRG.2880	XP_016882268.1
MSTRG.28808	NP_000927.1
MSTRG.28808	NP_001011709.2
MSTRG.28808	NP_640341.1
MSTRG.28811
MSTRG.28820
MSTRG.28835	NP_150254.1
MSTRG.2884	XP_016881871.1
MSTRG.2884	XP_016882062.1
MSTRG.28857
MSTRG.2886	XP_016875693.1
MSTRG.28882
MSTRG.2889	NP_061326.1
MSTRG.28894
MSTRG.28896	NP_689808.2
MSTRG.289
MSTRG.28909
MSTRG.2891
MSTRG.2892	NP_443122.3
MSTRG.28967
MSTRG.28986	NP_919431.2
MSTRG.28995
MSTRG.28997
MSTRG.28998
MSTRG.29005
MSTRG.29014
MSTRG.29017
MSTRG.29027
MSTRG.29030
MSTRG.29104
MSTRG.29118	NP_001092.1
MSTRG.2918	NP_001335214.1
MSTRG.292
MSTRG.2958	NP_078948.3
MSTRG.2958	XP_005263277.1
MSTRG.303	NP_064518.1
[truncated: 726 more rows]
